# Supplementary material for: 5,7-Dimeth­oxy-2-(4-methoxy­phen­yl)-4H-1-benzopyran-4-one methanol solvate monohydrate
Source: Acta Crystallogr Sect E Struct Rep Online. 2009 Oct 10;65(Pt 11):o2693. doi: 10.1107/S1600536809040513 (PMC2971445; doi:10.1107/S1600536809040513)
Supplement: Supplementary file 1 [file e-65-o2693-sup1.cif]

##############################################################################
###                                                                        ###
###        Electronic paper (Acta Crystallographica Section E)             ###
###                                                                        ###
##############################################################################
#                                                                            #
# This CIF contains the data in a paper accepted for publication in Acta     #
# Crystallographica Section E. It conforms to the requirements of Notes      #
# for Authors for Section E, and has been peer reviewed under the auspices   #
# of the IUCr Commission on Journals.                                        #
#                                                                            #
# Full details of the Crystallographic Information File format               #
# are given in the paper "The Crystallographic Information File (CIF):       #
# a New Standard Archive File for Crystallography" by S. R. Hall, F. H.      #
# Allen and I. D. Brown [Acta Cryst. (1991), A47, 655-685].                  #
#                                                                            #
# The current version of the core CIF dictionary is obtainable from          #
# ftp://ftp.iucr.org/pub/cif_core.dic. The current version number is 2.4.    #
#                                                                            #
# Software is freely available for graphical display of the structure(s) in  #
# this CIF.  For information consult the CIF home page http://www.iucr.org/  #
# cif/home.html                                                              #
#                                                                            #
# This file may be used for bona fide research purposes within the           #
# scientific community so long as proper attribution is given to the journal # 
# article from which it was obtained.                                        #
#                                                                            #
##############################################################################
                                             
data_I
_audit_creation_method     SHELXL-97
_chemical_name_systematic
;
5,7-Dimethoxy-2-(4-methoxyphenyl)-4<i>H</i>-1-benzopyran-4-one methanol solvate
monohydrate
;
_chemical_name_common
;
4',5,7-trimethoxyflavone methanol solvate hydrate
;
_chemical_formula_moiety     'C18 H16 O5, C H4 O, H2 O'
_chemical_formula_sum     'C19 H22 O7'
_chemical_formula_iupac     'C18 H16 O5, C H4 O, H2 O'
_chemical_formula_weight     362.37
_chemical_melting_point     'not measured'
_symmetry_cell_setting     triclinic
_symmetry_space_group_name_H-M     'P -1'
_symmetry_space_group_name_Hall     '-P 1'
loop_
    _symmetry_equiv_pos_as_xyz
    'x, y, z'
    '-x, -y, -z'
_cell_length_a     9.5333(2)
_cell_length_b     9.8861(3)
_cell_length_c     10.5378(3)
_cell_angle_alpha     86.6710(10)
_cell_angle_beta     66.1010(10)
_cell_angle_gamma     78.4880(10)
_cell_volume     889.45(4)
_cell_formula_units_Z     2
_cell_measurement_reflns_used     3400
_cell_measurement_theta_min     2.47
_cell_measurement_theta_max     30.06
_cell_measurement_temperature     298(2)
_exptl_crystal_description     block
_exptl_crystal_colour     colourless
_exptl_crystal_size_max     0.48
_exptl_crystal_size_mid     0.46
_exptl_crystal_size_min     0.28
_exptl_crystal_density_diffrn     1.353
_exptl_crystal_density_meas     ?
_exptl_crystal_density_method     'not measured'
_exptl_crystal_F_000     384
_exptl_absorpt_coefficient_mu     0.103
_exptl_absorpt_correction_type     'multi-scan'
_exptl_absorpt_process_details     '(<i>SADABS</i>; Bruker, 2005)'
_exptl_absorpt_correction_T_min     0.845
_exptl_absorpt_correction_T_max     0.916
_exptl_special_details
;
;
_diffrn_ambient_temperature     298(2)
_diffrn_radiation_type     MoK\a
_diffrn_radiation_wavelength     0.71073
_diffrn_radiation_source     'fine-focus sealed tube'
_diffrn_radiation_monochromator     graphite
_diffrn_measurement_device_type     'Bruker SMART APEXII CCD area-detector'
_diffrn_measurement_method     '\f and \w'
_diffrn_detector_area_resol_mean     .
_diffrn_reflns_number     10931
_diffrn_reflns_av_R_equivalents     0.0273
_diffrn_reflns_av_sigmaI/netI     0.0396
_diffrn_reflns_theta_min     2.10
_diffrn_reflns_theta_max     30.46
_diffrn_reflns_theta_full     25.00
_diffrn_measured_fraction_theta_max     0.968
_diffrn_measured_fraction_theta_full     0.994
_diffrn_reflns_limit_h_min     -9
_diffrn_reflns_limit_h_max     13
_diffrn_reflns_limit_k_min     -13
_diffrn_reflns_limit_k_max     14
_diffrn_reflns_limit_l_min     -14
_diffrn_reflns_limit_l_max     14
_diffrn_standards_number     0
_diffrn_standards_interval_count     ?
_diffrn_standards_interval_time     ?
_diffrn_standards_decay_%     ?
_refine_special_details
;
Refinement of <i>F</i>^2^ against ALL reflections. The weighted <i>R</i>-factor
<i>wR</i> and goodness of fit <i>S</i> are based on <i>F</i>^2^, conventional
<i>R</i>-factors <i>R</i> are based on <i>F</i>, with <i>F</i> set to zero for
negative <i>F</i>^2^. The threshold expression of <i>F</i>^2^ >
\s(<i>F</i>^2^) is used only for calculating <i>R</i>-factors(gt) <i>etc</i>.
and is not relevant to the choice of reflections for refinement.
<i>R</i>-factors based on <i>F</i>^2^ are statistically about twice as large
as those based on <i>F</i>, and <i>R</i>- factors based on ALL data will be
even larger.
;
_reflns_number_total     5238
_reflns_number_gt     3026
_reflns_threshold_expression     I>2\s(I)
_refine_ls_structure_factor_coef     Fsqd
_refine_ls_matrix_type     full
_refine_ls_R_factor_all     0.0955
_refine_ls_R_factor_gt     0.0521
_refine_ls_wR_factor_gt     0.1460
_refine_ls_wR_factor_ref     0.1764
_refine_ls_goodness_of_fit_ref     1.035
_refine_ls_restrained_S_all     1.035
_refine_ls_number_reflns     5238
_refine_ls_number_parameters     248
_refine_ls_number_restraints     0
_refine_ls_hydrogen_treatment     mixed
_refine_ls_weighting_scheme     calc
_refine_ls_weighting_details
         'calc w=1/[\s^2^(Fo^2^)+(0.0831P)^2^+0.1044P] where P=(Fo^2^+2Fc^2^)/3'
_atom_sites_solution_hydrogens     geom
_atom_sites_solution_primary     direct
_atom_sites_solution_secondary     difmap
_refine_ls_shift/su_max     ?
_refine_ls_shift/su_max_lt     0.001
_refine_ls_shift/su_mean     0.000
_refine_diff_density_max     0.285
_refine_diff_density_min     -0.188
_refine_ls_extinction_method     none
_refine_ls_extinction_coef     ?
loop_
    _atom_type_symbol
    _atom_type_description
    _atom_type_scat_dispersion_real
    _atom_type_scat_dispersion_imag
    _atom_type_scat_source
    'C' 'C' 0.0033 0.0016
                         'International Tables Vol C Tables 4.2.6.8 and 6.1.1.4'
    'H' 'H' 0.0000 0.0000
                         'International Tables Vol C Tables 4.2.6.8 and 6.1.1.4'
    'O' 'O' 0.0106 0.0060
                         'International Tables Vol C Tables 4.2.6.8 and 6.1.1.4'
_computing_data_collection     'APEX2 (Bruker, 2005)'
_computing_cell_refinement     'SAINT (Bruker, 2005)'
_computing_data_reduction     'SAINT (Bruker, 2005)'
_computing_structure_solution     'SHELXTL (Sheldrick, 2008)'
_computing_structure_refinement     'SHELXTL (Sheldrick, 2008)'
_computing_molecular_graphics
;
ORTEP-3 for Windows (Farrugia, 1997) and Mercury (Macrae <i>et al.</i>
2006).
;
_computing_publication_material     'SHELXTL (Sheldrick, 2008)'
loop_
    _atom_site_type_symbol
    _atom_site_label
    _atom_site_fract_x
    _atom_site_fract_y
    _atom_site_fract_z
    _atom_site_U_iso_or_equiv
    _atom_site_adp_type
    _atom_site_calc_flag
    _atom_site_refinement_flags
    _atom_site_occupancy
    _atom_site_disorder_assembly
    _atom_site_disorder_group
    C C1 0.68788(16) 0.47269(15) 0.38254(14) 0.0358(3) Uani d . 1 . .
    C C2 0.66882(17) 0.35992(16) 0.32291(16) 0.0412(3) Uani d . 1 . .
    H H2 0.6873 0.2711 0.3544 0.049 Uiso calc R 1 . .
    C C3 0.62134(18) 0.38517(17) 0.21510(16) 0.0440(4) Uani d . 1 . .
    C C4 0.59294(19) 0.51854(18) 0.16889(16) 0.0464(4) Uani d . 1 . .
    H H4 0.5621 0.5331 0.0952 0.056 Uiso calc R 1 . .
    C C5 0.61000(17) 0.62860(16) 0.23116(16) 0.0414(4) Uani d . 1 . .
    C C6 0.65977(16) 0.60841(15) 0.34281(14) 0.0365(3) Uani d . 1 . .
    C C7 0.68386(17) 0.71706(16) 0.41605(16) 0.0397(3) Uani d . 1 . .
    C C8 0.74295(17) 0.66940(15) 0.51967(16) 0.0398(3) Uani d . 1 . .
    H H8 0.7663 0.7337 0.5654 0.048 Uiso calc R 1 . .
    C C9 0.76598(16) 0.53622(15) 0.55337(15) 0.0357(3) Uani d . 1 . .
    C C10 0.82311(16) 0.47626(15) 0.65810(15) 0.0367(3) Uani d . 1 . .
    C C11 0.8392(2) 0.33617(17) 0.68317(18) 0.0481(4) Uani d . 1 . .
    H H11 0.8101 0.2794 0.6346 0.058 Uiso calc R 1 . .
    C C12 0.8978(2) 0.27859(17) 0.77914(19) 0.0524(4) Uani d . 1 . .
    H H12 0.9068 0.1844 0.7953 0.063 Uiso calc R 1 . .
    C C13 0.94259(18) 0.36194(17) 0.85025(16) 0.0435(4) Uani d . 1 . .
    C C14 0.9241(2) 0.50237(17) 0.82922(18) 0.0502(4) Uani d . 1 . .
    H H14 0.9519 0.5589 0.8790 0.060 Uiso calc R 1 . .
    C C15 0.8645(2) 0.55897(16) 0.73453(17) 0.0471(4) Uani d . 1 . .
    H H15 0.8517 0.6538 0.7216 0.056 Uiso calc R 1 . .
    C C16 0.6139(3) 0.1483(2) 0.1950(2) 0.0746(6) Uani d . 1 . .
    H H16A 0.7186 0.1175 0.1887 0.112 Uiso calc R 1 . .
    H H16B 0.5930 0.0887 0.1386 0.112 Uiso calc R 1 . .
    H H16C 0.5413 0.1459 0.2898 0.112 Uiso calc R 1 . .
    C C17 0.5388(3) 0.7859(2) 0.0770(2) 0.0683(6) Uani d . 1 . .
    H H17A 0.6217 0.7394 -0.0043 0.102 Uiso calc R 1 . .
    H H17B 0.5208 0.8833 0.0617 0.102 Uiso calc R 1 . .
    H H17C 0.4451 0.7515 0.0960 0.102 Uiso calc R 1 . .
    C C18 1.0500(3) 0.1713(2) 0.9532(2) 0.0734(6) Uani d . 1 . .
    H H18A 0.9585 0.1306 0.9865 0.110 Uiso calc R 1 . .
    H H18B 1.1006 0.1529 1.0165 0.110 Uiso calc R 1 . .
    H H18C 1.1206 0.1324 0.8633 0.110 Uiso calc R 1 . .
    O O1 0.73689(12) 0.43770(10) 0.48755(11) 0.0407(3) Uani d . 1 . .
    O O2 0.65502(15) 0.84261(11) 0.39405(13) 0.0565(3) Uani d . 1 . .
    O O3 0.58166(15) 0.76114(12) 0.19255(13) 0.0564(3) Uani d . 1 . .
    O O5 1.00623(17) 0.31561(13) 0.94348(14) 0.0645(4) Uani d . 1 . .
    O O4 0.59709(17) 0.28528(13) 0.14734(14) 0.0622(4) Uani d . 1 . .
    O O1W1 0.3293(2) 0.95361(18) 0.4350(2) 0.0783(5) Uani d . 1 . .
    H H1W1 0.326(3) 1.006(3) 0.491(3) 0.085(9) Uiso d . 1 . .
    H H2W1 0.423(4) 0.909(3) 0.401(3) 0.118(11) Uiso d . 1 . .
    C C1M1 0.0302(3) 1.0928(3) 0.3320(3) 0.0925(8) Uani d . 1 . .
    H H1M1 -0.0014 1.0107 0.3785 0.139 Uiso calc R 1 . .
    H H2M1 -0.0245 1.1223 0.2732 0.139 Uiso calc R 1 . .
    H H3M1 0.0059 1.1644 0.3997 0.139 Uiso calc R 1 . .
    O O1M1 0.1882(2) 1.0657(2) 0.2530(2) 0.1045(6) Uani d . 1 . .
    H H4M1 0.2341 1.0277 0.3005 0.157 Uiso calc R 1 . .
loop_
    _atom_site_aniso_label
    _atom_site_aniso_U_11
    _atom_site_aniso_U_22
    _atom_site_aniso_U_33
    _atom_site_aniso_U_12
    _atom_site_aniso_U_13
    _atom_site_aniso_U_23
    C1 0.0318(7) 0.0458(8) 0.0319(7) -0.0084(6) -0.0146(6) -0.0004(6)
    C2 0.0418(8) 0.0431(8) 0.0430(8) -0.0107(6) -0.0197(7) -0.0018(6)
    C3 0.0442(8) 0.0532(9) 0.0404(8) -0.0151(7) -0.0193(7) -0.0059(7)
    C4 0.0491(9) 0.0617(10) 0.0359(8) -0.0135(7) -0.0232(7) 0.0005(7)
    C5 0.0395(8) 0.0489(9) 0.0384(8) -0.0070(6) -0.0190(6) 0.0009(6)
    C6 0.0314(7) 0.0451(8) 0.0343(7) -0.0069(6) -0.0144(6) -0.0015(6)
    C7 0.0379(8) 0.0428(8) 0.0401(8) -0.0036(6) -0.0191(6) -0.0017(6)
    C8 0.0427(8) 0.0399(8) 0.0431(8) -0.0052(6) -0.0240(7) -0.0055(6)
    C9 0.0306(7) 0.0436(8) 0.0349(7) -0.0074(6) -0.0146(6) -0.0032(6)
    C10 0.0325(7) 0.0428(8) 0.0363(8) -0.0062(6) -0.0157(6) -0.0011(6)
    C11 0.0601(10) 0.0449(9) 0.0531(10) -0.0139(7) -0.0349(8) 0.0000(7)
    C12 0.0710(12) 0.0409(8) 0.0579(11) -0.0122(8) -0.0388(9) 0.0070(7)
    C13 0.0454(8) 0.0506(9) 0.0391(8) -0.0068(7) -0.0230(7) 0.0023(7)
    C14 0.0647(11) 0.0472(9) 0.0528(10) -0.0103(8) -0.0372(9) -0.0047(7)
    C15 0.0599(10) 0.0396(8) 0.0518(10) -0.0074(7) -0.0335(8) -0.0005(7)
    C16 0.1022(17) 0.0561(12) 0.0855(16) -0.0196(11) -0.0542(14) -0.0117(11)
    C17 0.0953(16) 0.0674(12) 0.0657(12) -0.0162(11) -0.0574(12) 0.0121(10)
    C18 0.0943(16) 0.0652(13) 0.0775(14) -0.0155(11) -0.0544(13) 0.0231(11)
    O1 0.0474(6) 0.0425(6) 0.0420(6) -0.0110(5) -0.0268(5) 0.0009(4)
    O2 0.0769(8) 0.0409(6) 0.0661(8) -0.0021(6) -0.0472(7) -0.0007(5)
    O3 0.0778(8) 0.0520(7) 0.0570(8) -0.0099(6) -0.0468(7) 0.0064(6)
    O5 0.0891(10) 0.0608(8) 0.0630(8) -0.0100(7) -0.0531(8) 0.0069(6)
    O4 0.0881(9) 0.0601(8) 0.0603(8) -0.0243(7) -0.0464(7) -0.0048(6)
    O1W1 0.0728(11) 0.0668(10) 0.1064(14) -0.0040(8) -0.0491(10) -0.0164(9)
    C1M1 0.0895(18) 0.0874(18) 0.101(2) -0.0153(14) -0.0391(16) -0.0007(15)
    O1M1 0.0944(13) 0.1108(15) 0.0973(14) -0.0054(11) -0.0355(11) 0.0138(11)
_geom_special_details
;
All e.s.d.'s (except the e.s.d. in the dihedral angle between two l.s. planes)
are estimated using the full covariance matrix. The cell e.s.d.'s are taken
into account individually in the estimation of e.s.d.'s in distances, angles
and torsion angles; correlations between e.s.d.'s in cell parameters are only
used when they are defined by crystal symmetry. An approximate (isotropic)
treatment of cell e.s.d.'s is used for estimating e.s.d.'s involving l.s.
planes.
;
loop_
    _geom_bond_atom_site_label_1
    _geom_bond_atom_site_label_2
    _geom_bond_site_symmetry_2
    _geom_bond_distance
    _geom_bond_publ_flag
    C1 O1 . 1.3683(16) ?
    C1 C2 . 1.388(2) ?
    C1 C6 . 1.389(2) ?
    C2 C3 . 1.377(2) ?
    C2 H2 . 0.9300 ?
    C3 O4 . 1.3584(18) ?
    C3 C4 . 1.392(2) ?
    C4 C5 . 1.372(2) ?
    C4 H4 . 0.9300 ?
    C5 O3 . 1.3570(19) ?
    C5 C6 . 1.427(2) ?
    C6 C7 . 1.463(2) ?
    C7 O2 . 1.2458(18) ?
    C7 C8 . 1.437(2) ?
    C8 C9 . 1.342(2) ?
    C8 H8 . 0.9300 ?
    C9 O1 . 1.3597(16) ?
    C9 C10 . 1.4656(19) ?
    C10 C11 . 1.385(2) ?
    C10 C15 . 1.391(2) ?
    C11 C12 . 1.387(2) ?
    C11 H11 . 0.9300 ?
    C12 C13 . 1.376(2) ?
    C12 H12 . 0.9300 ?
    C13 O5 . 1.3649(18) ?
    C13 C14 . 1.380(2) ?
    C14 C15 . 1.378(2) ?
    C14 H14 . 0.9300 ?
    C15 H15 . 0.9300 ?
    C16 O4 . 1.418(2) ?
    C16 H16A . 0.9600 ?
    C16 H16B . 0.9600 ?
    C16 H16C . 0.9600 ?
    C17 O3 . 1.427(2) ?
    C17 H17A . 0.9600 ?
    C17 H17B . 0.9600 ?
    C17 H17C . 0.9600 ?
    C18 O5 . 1.414(2) ?
    C18 H18A . 0.9600 ?
    C18 H18B . 0.9600 ?
    C18 H18C . 0.9600 ?
    O1W1 H1W1 . 0.80(3) ?
    O1W1 H2W1 . 0.85(3) ?
    C1M1 O1M1 . 1.373(3) ?
    C1M1 H1M1 . 0.9600 ?
    C1M1 H2M1 . 0.9600 ?
    C1M1 H3M1 . 0.9600 ?
    O1M1 H4M1 . 0.8200 ?
loop_
    _geom_angle_atom_site_label_1
    _geom_angle_atom_site_label_2
    _geom_angle_atom_site_label_3
    _geom_angle_site_symmetry_1
    _geom_angle_site_symmetry_3
    _geom_angle
    _geom_angle_publ_flag
    O1 C1 C2 . . 113.11(13) ?
    O1 C1 C6 . . 122.23(12) ?
    C2 C1 C6 . . 124.65(13) ?
    C3 C2 C1 . . 117.17(14) ?
    C3 C2 H2 . . 121.4 ?
    C1 C2 H2 . . 121.4 ?
    O4 C3 C2 . . 123.74(15) ?
    O4 C3 C4 . . 115.09(13) ?
    C2 C3 C4 . . 121.16(13) ?
    C5 C4 C3 . . 120.54(14) ?
    C5 C4 H4 . . 119.7 ?
    C3 C4 H4 . . 119.7 ?
    O3 C5 C4 . . 123.39(13) ?
    O3 C5 C6 . . 115.92(13) ?
    C4 C5 C6 . . 120.69(14) ?
    C1 C6 C5 . . 115.76(12) ?
    C1 C6 C7 . . 118.57(12) ?
    C5 C6 C7 . . 125.67(13) ?
    O2 C7 C8 . . 120.81(13) ?
    O2 C7 C6 . . 124.13(13) ?
    C8 C7 C6 . . 115.05(13) ?
    C9 C8 C7 . . 122.92(13) ?
    C9 C8 H8 . . 118.5 ?
    C7 C8 H8 . . 118.5 ?
    C8 C9 O1 . . 120.88(12) ?
    C8 C9 C10 . . 127.70(12) ?
    O1 C9 C10 . . 111.42(12) ?
    C11 C10 C15 . . 117.96(13) ?
    C11 C10 C9 . . 121.38(12) ?
    C15 C10 C9 . . 120.66(13) ?
    C10 C11 C12 . . 121.46(14) ?
    C10 C11 H11 . . 119.3 ?
    C12 C11 H11 . . 119.3 ?
    C13 C12 C11 . . 119.46(15) ?
    C13 C12 H12 . . 120.3 ?
    C11 C12 H12 . . 120.3 ?
    O5 C13 C12 . . 124.34(15) ?
    O5 C13 C14 . . 115.66(13) ?
    C12 C13 C14 . . 120.00(14) ?
    C15 C14 C13 . . 120.15(14) ?
    C15 C14 H14 . . 119.9 ?
    C13 C14 H14 . . 119.9 ?
    C14 C15 C10 . . 120.92(15) ?
    C14 C15 H15 . . 119.5 ?
    C10 C15 H15 . . 119.5 ?
    O4 C16 H16A . . 109.5 ?
    O4 C16 H16B . . 109.5 ?
    H16A C16 H16B . . 109.5 ?
    O4 C16 H16C . . 109.5 ?
    H16A C16 H16C . . 109.5 ?
    H16B C16 H16C . . 109.5 ?
    O3 C17 H17A . . 109.5 ?
    O3 C17 H17B . . 109.5 ?
    H17A C17 H17B . . 109.5 ?
    O3 C17 H17C . . 109.5 ?
    H17A C17 H17C . . 109.5 ?
    H17B C17 H17C . . 109.5 ?
    O5 C18 H18A . . 109.5 ?
    O5 C18 H18B . . 109.5 ?
    H18A C18 H18B . . 109.5 ?
    O5 C18 H18C . . 109.5 ?
    H18A C18 H18C . . 109.5 ?
    H18B C18 H18C . . 109.5 ?
    C9 O1 C1 . . 120.21(11) ?
    C5 O3 C17 . . 117.97(13) ?
    C13 O5 C18 . . 117.91(13) ?
    C3 O4 C16 . . 118.09(14) ?
    H1W1 O1W1 H2W1 . . 105(3) ?
    O1M1 C1M1 H1M1 . . 109.5 ?
    O1M1 C1M1 H2M1 . . 109.5 ?
    H1M1 C1M1 H2M1 . . 109.5 ?
    O1M1 C1M1 H3M1 . . 109.5 ?
    H1M1 C1M1 H3M1 . . 109.5 ?
    H2M1 C1M1 H3M1 . . 109.5 ?
    C1M1 O1M1 H4M1 . . 109.5 ?
loop_
    _geom_torsion_atom_site_label_1
    _geom_torsion_atom_site_label_2
    _geom_torsion_atom_site_label_3
    _geom_torsion_atom_site_label_4
    _geom_torsion_site_symmetry_1
    _geom_torsion_site_symmetry_2
    _geom_torsion_site_symmetry_3
    _geom_torsion_site_symmetry_4
    _geom_torsion
    _geom_torsion_publ_flag
    O1 C1 C2 C3 . . . . -179.29(13) ?
    C6 C1 C2 C3 . . . . 1.2(2) ?
    C1 C2 C3 O4 . . . . -179.64(15) ?
    C1 C2 C3 C4 . . . . -0.4(2) ?
    O4 C3 C4 C5 . . . . 178.57(15) ?
    C2 C3 C4 C5 . . . . -0.8(2) ?
    C3 C4 C5 O3 . . . . -178.88(14) ?
    C3 C4 C5 C6 . . . . 1.1(2) ?
    O1 C1 C6 C5 . . . . 179.68(13) ?
    C2 C1 C6 C5 . . . . -0.9(2) ?
    O1 C1 C6 C7 . . . . 0.1(2) ?
    C2 C1 C6 C7 . . . . 179.53(14) ?
    O3 C5 C6 C1 . . . . 179.67(13) ?
    C4 C5 C6 C1 . . . . -0.3(2) ?
    O3 C5 C6 C7 . . . . -0.8(2) ?
    C4 C5 C6 C7 . . . . 179.24(14) ?
    C1 C6 C7 O2 . . . . -176.29(14) ?
    C5 C6 C7 O2 . . . . 4.2(2) ?
    C1 C6 C7 C8 . . . . 3.0(2) ?
    C5 C6 C7 C8 . . . . -176.58(14) ?
    O2 C7 C8 C9 . . . . 175.49(15) ?
    C6 C7 C8 C9 . . . . -3.8(2) ?
    C7 C8 C9 O1 . . . . 1.4(2) ?
    C7 C8 C9 C10 . . . . -179.01(14) ?
    C8 C9 C10 C11 . . . . 179.11(15) ?
    O1 C9 C10 C11 . . . . -1.3(2) ?
    C8 C9 C10 C15 . . . . -1.6(2) ?
    O1 C9 C10 C15 . . . . 178.04(13) ?
    C15 C10 C11 C12 . . . . -1.4(2) ?
    C9 C10 C11 C12 . . . . 177.97(15) ?
    C10 C11 C12 C13 . . . . -0.7(3) ?
    C11 C12 C13 O5 . . . . -177.82(16) ?
    C11 C12 C13 C14 . . . . 2.2(3) ?
    O5 C13 C14 C15 . . . . 178.39(15) ?
    C12 C13 C14 C15 . . . . -1.6(3) ?
    C13 C14 C15 C10 . . . . -0.5(3) ?
    C11 C10 C15 C14 . . . . 1.9(2) ?
    C9 C10 C15 C14 . . . . -177.40(14) ?
    C8 C9 O1 C1 . . . . 2.0(2) ?
    C10 C9 O1 C1 . . . . -177.67(11) ?
    C2 C1 O1 C9 . . . . 177.81(12) ?
    C6 C1 O1 C9 . . . . -2.7(2) ?
    C4 C5 O3 C17 . . . . -2.9(2) ?
    C6 C5 O3 C17 . . . . 177.07(15) ?
    C12 C13 O5 C18 . . . . 9.6(3) ?
    C14 C13 O5 C18 . . . . -170.45(18) ?
    C2 C3 O4 C16 . . . . 3.4(3) ?
    C4 C3 O4 C16 . . . . -175.96(16) ?
loop_
    _geom_hbond_atom_site_label_D
    _geom_hbond_atom_site_label_H
    _geom_hbond_atom_site_label_A
    _geom_hbond_site_symmetry_A
    _geom_hbond_distance_DH
    _geom_hbond_distance_HA
    _geom_hbond_distance_DA
    _geom_hbond_angle_DHA
    _geom_hbond_publ_flag
    O1W1 H1W1 O2 2_676 0.80(3) 2.06(3) 2.844(2) 169(3) y
    O1W1 H2W1 O2 . 0.85(3) 2.15(3) 2.940(2) 154(3) y
    O1W1 H2W1 O3 . 0.85(3) 2.45(3) 3.113(2) 134(3) y
    O1M1 H4M1 O1W1 . 0.82 2.01 2.822(3) 172.7 y
    C14 H14 O5 2_767 0.93 2.50 3.418(2) 167.9 y
    C17 H17C O4 2_665 0.96 2.81 3.287(2) 111.9 y
data_global
_journal_date_recd_electronic     2009-09-20
_journal_date_accepted     2009-10-05
_journal_name_full     'Acta Crystallographica, Section E'
_journal_year     2009
_journal_volume     65
_journal_issue     11
_journal_page_first     o2693
_journal_page_last     o2693
_journal_paper_category     QO
_journal_coeditor_code     JH2106
_publ_contact_author_name     'Assoc. Prof. Thammarat Aree'
_publ_contact_author_address
;
     Department of Chemistry
     Faculty of Science
     Chulalongkorn University
     Phyathai Road,Pathumwan
     Bangkok 10330, Thailand
;
_publ_contact_author_email     thammarat.aree@gmail.com
_publ_contact_author_fax     '66 2254 1309'
_publ_contact_author_phone     '66 2218 7584'
_publ_section_title
;
5,7-Dimethoxy-2-(4-methoxyphenyl)-4<i>H</i>-1-benzopyran-4-one methanol solvate
monohydrate
;
loop_
    _publ_author_name
    _publ_author_address
    'Thammarat Aree'
;
     Department of Chemistry
     Faculty of Science
     Chulalongkorn University
     Phyathai Road, Pathumwan
     Bangkok 10330, Thailand
;
    'Chalisa Sabphon'
;
     Department of Chemistry
     Faculty of Science
     Chulalongkorn University
     Phyathai Road, Pathumwan
     Bangkok 10330, Thailand
;
    'Pattara Sawasdee'
;
     Department of Chemistry
     Faculty of Science
     Chulalongkorn University
     Phyathai Road, Pathumwan
     Bangkok 10330, Thailand
;
