# Supplementary material for: 5,7-Dimeth­oxy-2-(4-methoxy­phen­yl)-4H-1-benzopyran-4-one methanol solvate monohydrate
Source: Acta Crystallogr Sect E Struct Rep Online. 2009 Oct 10;65(Pt 11):o2693. doi: 10.1107/S1600536809040513 (PMC2971445; doi:10.1107/S1600536809040513)
Supplement: Supplementary file 2 [file e-65-o2693-Isup2.hkl]

# 
# h,k,l, Fc-squared, Fo-squared, sigma(Fo-squared) and status flag 
# 
data_I
_shelx_title ' 5,7,4'-Trimethoxyflavone in P-1' 
_shelx_refln_list_code          4 
_shelx_F_calc_maximum      108.53 
_exptl_crystal_F_000       384.00 
_reflns_d_resolution_high  0.7010 
 
loop_ 
 _symmetry_equiv_pos_as_xyz 
 'x, y, z' 
 '-x, -y, -z' 
 
_cell_length_a     9.5333 
_cell_length_b     9.8861 
_cell_length_c    10.5378 
_cell_angle_alpha  86.671 
_cell_angle_beta   66.101 
_cell_angle_gamma  78.488 
 
_shelx_F_squared_multiplier     1.000 
 
loop_ 
 _refln_index_h 
 _refln_index_k 
 _refln_index_l 
 _refln_F_squared_calc 
 _refln_F_squared_meas 
 _refln_F_squared_sigma 
 _refln_observed_status 
   1   0   0      244.22      337.97      6.64 o 
   2   0   0      103.97      168.03      3.26 o 
   3   0   0     2758.27     2872.25     54.00 o 
   4   0   0      485.68      526.46     12.33 o 
   5   0   0      131.27      135.70      3.49 o 
   6   0   0        6.02        5.83      0.53 o 
   7   0   0        0.32        0.60      0.37 o 
   8   0   0        5.76        4.30      0.79 o 
   9   0   0        0.73        0.05      1.15 o 
  10   0   0        2.01        1.74      0.81 o 
  11   0   0        6.94        4.07      1.01 o 
  12   0   0        9.95        6.15      2.69 o 
 -11   1   0        1.29        1.95      1.02 o 
 -10   1   0        9.01        8.87      1.20 o 
  -9   1   0       14.39       15.79      1.28 o 
  -8   1   0        7.17        9.23      1.28 o 
  -7   1   0        0.39        0.33      0.41 o 
  -6   1   0       68.79       71.53      3.44 o 
  -5   1   0       37.27       37.92      1.13 o 
  -4   1   0        8.72        9.50      0.52 o 
  -3   1   0       24.61       27.67      0.70 o 
  -2   1   0      111.21       83.96      1.57 o 
  -1   1   0       60.02       48.75      0.94 o 
   0   1   0     4909.58     4822.48     64.82 o 
   1   1   0      108.80      120.68      1.46 o 
   2   1   0     1439.11     1572.97     26.03 o 
   3   1   0       17.23       22.46      0.53 o 
   4   1   0       30.62       39.09      0.78 o 
   5   1   0       37.34       33.07      0.87 o 
   6   1   0       87.37       87.16      1.77 o 
   7   1   0       32.38       37.25      1.03 o 
   8   1   0        0.97        1.10      0.68 o 
   9   1   0        1.55        1.28      0.69 o 
  10   1   0        3.07        2.56      1.09 o 
  11   1   0        3.03        1.73      1.15 o 
  12   1   0        3.83        4.49      2.44 o 
 -11   2   0        0.30       -1.10      1.10 o 
 -10   2   0        5.56        3.59      1.41 o 
  -9   2   0        4.02        2.44      1.28 o 
  -8   2   0        0.01       -0.26      0.90 o 
  -7   2   0       16.16       12.56      1.41 o 
  -6   2   0       34.15       39.51      1.43 o 
  -5   2   0        1.25        0.77      0.37 o 
  -4   2   0       64.33       64.73      1.78 o 
  -3   2   0        0.00       -0.09      0.30 o 
  -2   2   0      414.38      442.03      7.04 o 
  -1   2   0     1320.91     1392.16     18.52 o 
   0   2   0        1.17        0.34      0.25 o 
   1   2   0        1.97        3.41      0.17 o 
   2   2   0     4022.32     3975.15     57.99 o 
   3   2   0      265.24      297.89      5.06 o 
   4   2   0        2.99        3.69      0.30 o 
   5   2   0       43.12       40.85      0.97 o 
   6   2   0        1.17        1.24      0.33 o 
   7   2   0      117.37      121.97      2.35 o 
   8   2   0        9.63       11.58      1.28 o 
   9   2   0        0.09       -0.10      0.58 o 
  10   2   0        4.66        3.94      0.81 o 
  11   2   0        0.08        0.77      1.79 o 
  12   2   0        0.15       -1.79      2.05 o 
 -11   3   0        0.09       -1.28      1.41 o 
 -10   3   0        0.12       -1.03      1.28 o 
  -9   3   0        3.69        3.97      1.41 o 
  -8   3   0        0.11       -0.77      0.77 o 
  -7   3   0       11.01       11.02      1.54 o 
  -6   3   0       98.06      105.85      4.40 o 
  -5   3   0        9.26       11.90      0.64 o 
  -4   3   0       83.12       87.13      1.84 o 
  -3   3   0      343.18      389.04      6.68 o 
  -2   3   0      517.81      524.68      8.78 o 
  -1   3   0        0.74        0.34      0.23 o 
   0   3   0        2.74        2.65      0.22 o 
   1   3   0      169.26      187.04      2.75 o 
   2   3   0     1707.57     1691.29     20.80 o 
   3   3   0       10.57       14.17      0.53 o 
   4   3   0       84.42       84.75      1.92 o 
   5   3   0       79.15       75.10      1.55 o 
   6   3   0        2.78        2.68      0.33 o 
   7   3   0       32.51       34.47      0.97 o 
   8   3   0       19.09       20.23      1.35 o 
   9   3   0        2.56        2.19      0.83 o 
  10   3   0        9.02        7.72      1.41 o 
  11   3   0        0.00       -1.79      1.79 o 
  12   3   0        0.00       -1.92      2.18 o 
 -11   4   0        0.05       -1.54      1.54 o 
 -10   4   0        0.29       -1.03      1.28 o 
  -9   4   0        0.18        0.26      1.28 o 
  -8   4   0        0.37       -1.15      1.15 o 
  -7   4   0       20.97       21.61      1.45 o 
  -6   4   0       34.85       39.96      1.48 o 
  -5   4   0       16.48       17.10      0.80 o 
  -4   4   0        8.90       13.28      1.11 o 
  -3   4   0     1522.30     1695.62     35.65 o 
  -2   4   0       30.85       29.37      1.18 o 
  -1   4   0      140.65      137.05      2.54 o 
   0   4   0        3.62        1.40      0.25 o 
   1   4   0        1.21        0.64      0.23 o 
   2   4   0       97.77       85.64      1.41 o 
   3   4   0      153.76      148.68      2.75 o 
   4   4   0       13.58       16.14      0.62 o 
   5   4   0      122.05      124.80      2.78 o 
   6   4   0       60.72       64.58      1.43 o 
   7   4   0       61.73       59.83      2.15 o 
   8   4   0      106.44      105.73      3.17 o 
   9   4   0        9.86        8.46      1.03 o 
  10   4   0       57.43       56.91      2.44 o 
 -10   5   0        0.00        0.38      1.54 o 
  -9   5   0        0.07        0.13      1.54 o 
  -8   5   0        6.08        4.61      1.54 o 
  -7   5   0        6.82        7.45      2.37 o 
  -6   5   0        4.19        4.20      0.74 o 
  -5   5   0        0.07       -0.54      0.54 o 
  -4   5   0      258.37      268.61      5.72 o 
  -3   5   0      145.63      160.51      3.65 o 
  -2   5   0       79.90       79.99      1.79 o 
  -1   5   0      411.09      414.98      7.18 o 
   0   5   0      386.55      417.74      7.18 o 
   1   5   0      188.84      187.00      3.08 o 
   2   5   0      102.71      105.58      1.90 o 
   3   5   0      105.72      108.64      2.48 o 
   4   5   0      135.58      158.69      2.99 o 
   5   5   0       26.39       20.51      0.81 o 
   6   5   0        4.23        4.86      0.52 o 
   7   5   0       38.42       39.13      1.73 o 
   8   5   0       10.80        7.69      1.03 o 
   9   5   0        0.00       -0.51      0.64 o 
  10   5   0       35.96       27.30      1.67 o 
 -10   6   0        5.48        9.10      2.31 o 
  -9   6   0        5.85        7.05      1.92 o 
  -8   6   0        0.30        0.26      1.41 o 
  -7   6   0        7.77        6.92      1.67 o 
  -6   6   0        0.13       -0.45      0.83 o 
  -5   6   0        2.80        3.02      0.69 o 
  -4   6   0       66.69       62.95      1.97 o 
  -3   6   0       67.01       64.52      1.92 o 
  -2   6   0        0.08        0.62      0.41 o 
  -1   6   0       95.77      105.97      2.27 o 
   0   6   0      121.39      129.58      2.66 o 
   1   6   0       60.19       62.41      1.57 o 
   2   6   0       24.45       28.04      0.83 o 
   3   6   0       11.08        9.06      0.53 o 
   4   6   0      129.98      134.94      3.07 o 
   5   6   0        3.32        2.64      0.46 o 
   6   6   0       31.24       31.86      1.25 o 
   7   6   0        0.00        0.13      0.77 o 
   8   6   0       26.57       26.02      1.92 o 
   9   6   0        0.03       -0.26      0.77 o 
  10   6   0        6.81        6.54      1.03 o 
  -9   7   0       13.19       13.84      2.56 o 
  -8   7   0        2.73        4.61      1.79 o 
  -7   7   0        8.35        8.33      1.92 o 
  -6   7   0        2.95        2.63      1.00 o 
  -5   7   0        3.51        2.47      0.79 o 
  -4   7   0        0.05       -0.09      0.61 o 
  -3   7   0        6.32        6.32      0.78 o 
  -2   7   0        0.69        0.09      0.46 o 
  -1   7   0        7.79        7.86      0.66 o 
   0   7   0        2.23        1.60      0.48 o 
   1   7   0        3.68        2.69      0.51 o 
   2   7   0      110.11       99.45      1.92 o 
   3   7   0       13.62       13.46      0.62 o 
   4   7   0        0.65        1.05      0.48 o 
   5   7   0      108.81      118.51      2.95 o 
   6   7   0       30.98       36.27      2.44 o 
   7   7   0      107.30      113.57      4.87 o 
   8   7   0       36.01       39.48      2.56 o 
   9   7   0        1.75        2.05      1.15 o 
  10   7   0        0.13        0.51      0.90 o 
  -8   8   0        6.31        5.77      2.18 o 
  -7   8   0       16.37       19.10      2.56 o 
  -6   8   0        2.25        7.43      1.92 o 
  -5   8   0       24.50       25.82      1.48 o 
  -4   8   0        0.91        0.99      0.90 o 
  -3   8   0        0.39        0.09      0.67 o 
  -2   8   0       38.31       32.51      1.29 o 
  -1   8   0       45.37       52.36      2.07 o 
   0   8   0        0.07       -0.34      0.49 o 
   1   8   0       82.42       81.18      2.10 o 
   2   8   0       10.33       10.80      1.34 o 
   3   8   0      124.41      118.70      2.81 o 
   4   8   0      421.16      408.89     10.33 o 
   5   8   0      151.32      166.76      7.95 o 
   6   8   0        0.11        0.77      1.28 o 
   7   8   0      289.33      315.58     11.66 o 
   8   8   0        3.79        1.67      1.28 o 
   9   8   0        1.35        1.67      1.28 o 
  10   8   0        2.09        1.41      1.15 o 
  -7   9   0        1.23        3.08      1.92 o 
  -6   9   0        2.24        3.08      1.79 o 
  -5   9   0        9.77        9.23      2.05 o 
  -4   9   0       10.49       10.94      1.13 o 
  -3   9   0       46.27       42.94      2.48 o 
  -2   9   0       18.52       17.12      1.53 o 
  -1   9   0        2.87        0.68      0.90 o 
   0   9   0       32.45       27.95      1.50 o 
   1   9   0       46.98       40.56      1.77 o 
   2   9   0        0.75        1.54      0.76 o 
   3   9   0      111.83      115.49      3.32 o 
   4   9   0      318.07      310.65     12.75 o 
   5   9   0       15.11       10.00      1.79 o 
   6   9   0        5.31        6.79      1.67 o 
   7   9   0      201.47      202.39      8.20 o 
   8   9   0        4.79        8.59      1.79 o 
   9   9   0        2.38       -0.90      1.41 o 
  10   9   0        7.25        9.36      1.67 o 
  -6  10   0        0.82       -0.64      1.79 o 
  -5  10   0        0.09        1.03      1.79 o 
  -4  10   0        0.00       -0.77      1.08 o 
  -3  10   0        2.88        2.85      1.13 o 
  -2  10   0       39.98       35.14      2.24 o 
  -1  10   0        2.86        0.43      1.67 o 
   0  10   0       33.86       29.97      3.40 o 
   1  10   0        1.38        2.26      1.15 o 
   2  10   0       17.45       16.85      1.54 o 
   3  10   0        8.85       10.48      1.28 o 
   4  10   0        1.23        1.54      1.41 o 
   5  10   0        0.74       -0.13      1.41 o 
   6  10   0        3.36        2.18      1.54 o 
   7  10   0        2.30       -0.13      1.41 o 
   8  10   0        0.48        1.67      1.67 o 
   9  10   0        1.45        0.26      1.54 o 
  10  10   0        5.16        5.13      1.79 o 
  -5  11   0        0.02       -0.26      1.79 o 
  -4  11   0        0.12        0.38      1.79 o 
  -3  11   0        0.49       -0.06      1.09 o 
  -2  11   0        4.81        3.96      1.22 o 
  -1  11   0        0.03       -0.64      1.35 o 
   0  11   0        6.66        6.01      1.22 o 
   1  11   0        4.55        1.79      1.09 o 
   2  11   0        0.64        0.26      1.00 o 
   3  11   0        7.44        7.05      1.92 o 
   4  11   0        1.90        1.03      1.54 o 
   5  11   0        9.44       13.20      2.18 o 
   6  11   0        0.05        1.79      1.54 o 
   7  11   0        0.31       -1.03      1.54 o 
   8  11   0        0.22       -1.41      1.54 o 
   9  11   0        0.20       -1.41      1.67 o 
  -4  12   0        0.05        0.51      1.92 o 
  -3  12   0        1.40        2.44      1.40 o 
  -2  12   0        3.90        6.35      1.57 o 
  -1  12   0        0.13        0.98      1.28 o 
   0  12   0        2.12        1.38      1.41 o 
   1  12   0       16.64       20.83      1.90 o 
   2  12   0        0.35        0.38      1.67 o 
   3  12   0        0.77        0.26      1.54 o 
   4  12   0        7.59        7.56      2.05 o 
   5  12   0        7.51       13.59      2.44 o 
   6  12   0        0.07        0.00      1.67 o 
   7  12   0        0.19        1.03      1.79 o 
   8  12   0        1.58        1.03      2.05 o 
  -2  13   0        2.18        2.40      1.62 o 
  -1  13   0        1.04        0.11      1.40 o 
   0  13   0        1.79        0.82      1.40 o 
   1  13   0       13.42       14.48      2.56 o 
   2  13   0        3.00        5.38      2.18 o 
   3  13   0        1.16        2.82      2.05 o 
   4  13   0        6.61        7.18      2.31 o 
   5  13   0        0.18       -1.67      1.79 o 
   6  13   0        0.35       -1.03      1.92 o 
   2  14   0        0.00       -0.51      2.18 o 
   3  14   0        1.51        4.87      2.31 o 
  -6 -13   1        4.21        5.90      2.44 o 
  -5 -13   1        0.50        0.90      2.05 o 
  -4 -13   1        1.58        1.28      2.05 o 
  -3 -13   1       13.01       17.43      2.95 o 
  -2 -13   1        1.51        2.69      2.18 o 
  -1 -13   1        1.57        0.38      1.92 o 
   0 -13   1        2.96        1.86      1.40 o 
   1 -13   1        3.29        3.61      1.57 o 
   2 -13   1        0.96        0.51      1.45 o 
  -7 -12   1        3.44        3.59      2.05 o 
  -6 -12   1        5.97        7.18      2.18 o 
  -5 -12   1        1.22        2.05      1.79 o 
  -4 -12   1        0.69       -0.64      1.67 o 
  -3 -12   1       11.04       15.64      2.56 o 
  -2 -12   1        1.81        1.41      1.67 o 
  -1 -12   1        0.00       -0.45      1.09 o 
   0 -12   1        3.67        5.19      1.36 o 
   1 -12   1        0.33        3.01      1.27 o 
   2 -12   1        0.38        0.06      1.86 o 
   3 -12   1        1.02        0.01      1.47 o 
   4 -12   1        0.17        0.51      2.18 o 
  -9 -11   1        0.01       -0.13      1.79 o 
  -8 -11   1        0.00       -1.28      1.54 o 
  -7 -11   1        4.85       10.13      2.18 o 
  -6 -11   1        1.26        3.33      1.79 o 
  -5 -11   1        6.98        6.54      1.92 o 
  -4 -11   1        2.24        2.31      1.67 o 
  -3 -11   1        2.56        2.05      1.54 o 
  -2 -11   1       14.17       11.95      1.49 o 
  -1 -11   1        0.34       -0.45      1.00 o 
   0 -11   1        6.72        5.13      1.27 o 
   1 -11   1        0.78        0.58      1.09 o 
   2 -11   1        3.25        3.01      1.27 o 
   3 -11   1        0.02       -0.78      1.13 o 
   4 -11   1        0.03       -0.77      1.67 o 
   5 -11   1        2.37        1.41      2.05 o 
  -9 -10   1        5.92        7.43      1.92 o 
  -8 -10   1        2.60       -0.90      1.54 o 
  -7 -10   1        0.13       -1.15      1.41 o 
  -6 -10   1        2.72        0.77      1.54 o 
  -5 -10   1        0.38       -0.51      1.28 o 
  -4 -10   1        1.74        1.15      1.28 o 
  -3 -10   1        0.39        0.49      0.95 o 
  -2 -10   1        9.57        7.05      1.27 o 
  -1 -10   1        1.24        1.47      1.00 o 
   0 -10   1       44.78       36.85      2.18 o 
   1 -10   1       13.74        6.40      1.22 o 
   2 -10   1        3.51        4.58      1.92 o 
   3 -10   1        0.01        1.08      0.98 o 
   4 -10   1        1.95        1.60      1.09 o 
   5 -10   1        2.00        1.79      1.67 o 
   6 -10   1        0.77        0.26      1.79 o 
 -10  -9   1        0.22        2.31      1.41 o 
  -9  -9   1       82.23       96.90      5.00 o 
  -8  -9   1        2.31        3.72      1.67 o 
  -7  -9   1       19.44       20.38      2.31 o 
  -6  -9   1      164.26      163.04      7.05 o 
  -5  -9   1       54.64       56.91      3.59 o 
  -4  -9   1        2.13        1.93      1.22 o 
  -3  -9   1       41.64       42.69      2.18 o 
  -2  -9   1       16.26       13.54      1.07 o 
  -1  -9   1        0.01       -0.61      0.61 o 
   0  -9   1       30.70       24.11      1.36 o 
   1  -9   1       54.90       50.01      2.12 o 
   2  -9   1        5.47        5.98      1.10 o 
   3  -9   1       29.86       27.72      1.53 o 
   4  -9   1        0.51        0.80      0.75 o 
   5  -9   1        7.63        7.82      1.92 o 
   6  -9   1       16.12       17.43      2.56 o 
   7  -9   1        0.14       -0.90      1.67 o 
 -10  -8   1        1.18        3.20      1.28 o 
  -9  -8   1      102.51      114.46      5.26 o 
  -8  -8   1        2.34        3.97      1.54 o 
  -7  -8   1       63.17       69.99      3.85 o 
  -6  -8   1      142.52      142.54      6.15 o 
  -5  -8   1       53.37       56.40      3.46 o 
  -4  -8   1        2.43        2.32      0.96 o 
  -3  -8   1       39.36       37.49      1.90 o 
  -2  -8   1        0.90        0.24      1.28 o 
  -1  -8   1      117.22      133.70      3.00 o 
   0  -8   1       21.24       19.68      0.96 o 
   1  -8   1       10.91       11.67      0.82 o 
   2  -8   1        1.20       -0.38      0.54 o 
   3  -8   1       71.28       63.69      1.86 o 
   4  -8   1       12.48       13.82      1.11 o 
   5  -8   1       36.70       34.06      1.67 o 
   6  -8   1       21.53       19.87      2.44 o 
   7  -8   1        6.41        5.64      1.92 o 
   8  -8   1        3.20        1.92      1.79 o 
 -10  -7   1        5.13        4.23      1.28 o 
  -9  -7   1       31.03       32.69      2.44 o 
  -8  -7   1        7.06        8.72      1.54 o 
  -7  -7   1       67.03       80.88      3.97 o 
  -6  -7   1       16.28       21.53      1.92 o 
  -5  -7   1        0.63        0.29      0.68 o 
  -4  -7   1       92.93       94.65      3.48 o 
  -3  -7   1       14.68       13.60      0.96 o 
  -2  -7   1        5.73        5.72      0.59 o 
  -1  -7   1       60.19       60.54      1.62 o 
   0  -7   1       19.09       15.37      0.78 o 
   1  -7   1       27.57       33.03      1.17 o 
   2  -7   1       11.77       16.01      1.17 o 
   3  -7   1        0.09       -0.46      0.46 o 
   4  -7   1       15.96       16.25      1.09 o 
   5  -7   1        2.69        2.73      0.87 o 
   6  -7   1        2.93        2.93      1.60 o 
   7  -7   1       58.01       60.76      3.97 o 
   8  -7   1        2.20        1.92      1.54 o 
   9  -7   1        0.06       -1.67      1.67 o 
 -10  -6   1        8.96        7.95      1.28 o 
  -9  -6   1        0.47        2.44      1.03 o 
  -8  -6   1        7.43        8.33      1.41 o 
  -7  -6   1        0.04       -0.51      0.90 o 
  -6  -6   1        3.31        3.33      1.28 o 
  -5  -6   1        6.19        5.58      0.55 o 
  -4  -6   1        8.68        8.43      0.62 o 
  -3  -6   1        0.04       -0.29      0.38 o 
  -2  -6   1      218.88      240.22      5.11 o 
  -1  -6   1      146.13      182.27      3.52 o 
   0  -6   1       32.52       34.40      1.10 o 
   1  -6   1      531.44      534.55      9.20 o 
   2  -6   1       34.45       30.87      1.07 o 
   3  -6   1        3.68        4.44      0.54 o 
   4  -6   1       55.94       50.27      1.72 o 
   5  -6   1       16.56       14.05      1.80 o 
   6  -6   1        1.40        0.23      0.77 o 
   7  -6   1        0.22       -1.28      1.28 o 
   8  -6   1       15.63       15.00      2.18 o 
   9  -6   1        0.66       -0.38      1.54 o 
  10  -6   1       18.87       21.02      2.69 o 
 -10  -5   1        9.07        5.64      1.15 o 
  -9  -5   1       15.42       14.10      1.41 o 
  -8  -5   1        0.30        1.67      0.90 o 
  -7  -5   1        1.87        4.49      1.03 o 
  -6  -5   1        0.67        0.27      0.41 o 
  -5  -5   1        1.14        1.99      0.41 o 
  -4  -5   1        0.15       -0.13      0.33 o 
  -3  -5   1      143.32      161.30      5.00 o 
  -2  -5   1        6.97       10.11      0.58 o 
  -1  -5   1      150.83      144.45      2.53 o 
   0  -5   1       36.89       37.62      1.12 o 
   1  -5   1     1769.78     1988.26     32.53 o 
   2  -5   1      323.92      328.18      5.80 o 
   3  -5   1       31.18       27.88      1.15 o 
   4  -5   1       80.07       84.47      2.24 o 
   5  -5   1       23.88       22.90      1.13 o 
   6  -5   1       19.98       20.20      1.11 o 
   7  -5   1        0.03       -1.09      1.09 o 
   8  -5   1        2.88        3.20      1.41 o 
   9  -5   1        0.28        0.90      1.54 o 
  10  -5   1       17.43       21.41      2.44 o 
 -10  -4   1       23.10       23.07      1.92 o 
  -9  -4   1        2.82        2.56      1.03 o 
  -8  -4   1        1.46        2.18      0.90 o 
  -7  -4   1       24.23       26.02      1.79 o 
  -6  -4   1        2.66        2.36      0.44 o 
  -5  -4   1      144.87      135.37      3.15 o 
  -4  -4   1       20.97       23.18      0.80 o 
  -3  -4   1        4.23        2.87      0.36 o 
  -2  -4   1       99.33       88.31      1.81 o 
  -1  -4   1        3.38        2.48      0.31 o 
   0  -4   1       39.74       44.35      1.00 o 
   1  -4   1     2261.69     2636.75     42.51 o 
   2  -4   1       71.05       89.11      1.66 o 
   3  -4   1        0.67       -0.46      0.46 o 
   4  -4   1      125.58      143.38      3.44 o 
   5  -4   1       57.04       67.41      1.62 o 
   6  -4   1        9.08        8.14      0.71 o 
   7  -4   1        3.48        2.58      0.83 o 
   8  -4   1        0.10       -1.03      1.03 o 
   9  -4   1        0.38       -0.13      1.28 o 
  10  -4   1        4.66        4.49      1.67 o 
  11  -4   1        5.07        4.10      1.79 o 
 -11  -3   1        0.92        1.28      2.05 o 
 -10  -3   1        7.35        9.28      1.03 o 
  -9  -3   1        9.95        8.79      1.09 o 
  -8  -3   1        3.28        3.37      0.79 o 
  -7  -3   1       17.25       19.53      1.03 o 
  -6  -3   1       15.96       16.46      0.89 o 
  -5  -3   1      132.60      136.44      4.07 o 
  -4  -3   1        6.63        4.35      0.44 o 
  -3  -3   1       65.18       64.84      1.58 o 
  -2  -3   1      115.82      105.90      2.00 o 
  -1  -3   1      136.41      114.18      1.89 o 
   0  -3   1      931.33      898.87     12.69 o 
   1  -3   1      903.08      923.17     14.61 o 
   2  -3   1       39.41       34.52      0.79 o 
   3  -3   1      249.14      256.49      4.47 o 
   4  -3   1      180.91      186.02      3.38 o 
   5  -3   1        6.60        3.95      0.41 o 
   6  -3   1        1.45        2.09      0.43 o 
   7  -3   1        3.55        3.53      1.03 o 
   8  -3   1        6.64        5.38      1.28 o 
   9  -3   1        0.02       -1.03      1.03 o 
  10  -3   1        0.41        1.79      1.41 o 
  11  -3   1        0.04       -1.28      1.28 o 
 -12  -2   1        1.18        1.41      2.31 o 
 -11  -2   1        0.18        0.23      0.96 o 
 -10  -2   1        0.12        0.14      0.90 o 
  -9  -2   1       17.07       18.20      1.35 o 
  -8  -2   1        0.02        0.20      0.83 o 
  -7  -2   1        4.51        4.88      0.61 o 
  -6  -2   1       10.28       10.92      0.69 o 
  -5  -2   1        0.15       -0.19      0.34 o 
  -4  -2   1      209.01      245.69      3.85 o 
  -3  -2   1       54.36       51.59      1.46 o 
  -2  -2   1        5.28        5.38      0.32 o 
  -1  -2   1     2652.46     2758.89     63.61 o 
   0  -2   1      905.48      940.83     13.76 o 
   1  -2   1        6.07        5.22      0.27 o 
   2  -2   1      242.55      272.14      4.28 o 
   3  -2   1      317.93      295.82      5.03 o 
   4  -2   1       31.00       40.82      0.97 o 
   5  -2   1      130.68      123.68      2.78 o 
   6  -2   1       11.87       11.20      0.65 o 
   7  -2   1       35.50       36.08      1.49 o 
   8  -2   1       25.95       23.97      1.92 o 
   9  -2   1        9.83       11.54      1.54 o 
  10  -2   1        3.92        4.87      1.28 o 
  11  -2   1        0.21        0.01      1.02 o 
  12  -2   1        0.54        1.67      2.69 o 
 -11  -1   1        0.50        0.81      0.92 o 
 -10  -1   1        1.78        1.81      1.22 o 
  -9  -1   1        0.19        1.04      1.03 o 
  -8  -1   1        4.73        3.38      0.85 o 
  -7  -1   1        0.20        0.16      0.40 o 
  -6  -1   1       13.09        9.23      0.72 o 
  -5  -1   1       73.02       78.12      1.68 o 
  -4  -1   1      714.46      799.96     13.34 o 
  -3  -1   1      448.15      408.32      6.15 o 
  -2  -1   1    11778.85    12441.08    182.14 o 
  -1  -1   1      287.56      304.81      4.79 o 
   0  -1   1      146.25      164.74      2.82 o 
   1  -1   1     1376.45     1383.27     17.16 o 
   2  -1   1      121.46      157.22      2.41 o 
   3  -1   1       29.44       30.45      0.70 o 
   4  -1   1      101.00      110.09      2.32 o 
   5  -1   1       97.46       88.66      2.40 o 
   6  -1   1      147.23      144.85      3.76 o 
   7  -1   1       15.46       15.70      0.76 o 
   8  -1   1       46.07       41.91      2.31 o 
   9  -1   1        1.11       -0.51      0.90 o 
  10  -1   1       22.41       17.82      1.42 o 
  11  -1   1        0.99        1.00      0.93 o 
  12  -1   1        2.76        2.56      2.56 o 
 -11   0   1        0.18        0.21      0.90 o 
 -10   0   1        0.01       -0.66      0.79 o 
  -9   0   1        4.56        6.86      1.79 o 
  -8   0   1        0.13        0.19      0.76 o 
  -7   0   1       28.03       27.14      1.54 o 
  -6   0   1      149.02      152.72      3.33 o 
  -5   0   1      425.76      461.61      9.00 o 
  -4   0   1      114.57      132.18      3.00 o 
  -3   0   1     1419.98     1527.31     28.76 o 
  -1   0   1       21.29       14.68      0.41 o 
   0   0   1      905.35      996.24     14.65 o 
   1   0   1     1029.85     1006.52     22.26 o 
   2   0   1     1411.92     1488.71     22.20 o 
   3   0   1       59.05       54.37      0.98 o 
   4   0   1       51.27       49.95      0.96 o 
   5   0   1      188.75      178.43      3.53 o 
   6   0   1       84.53       75.31      1.68 o 
   7   0   1       20.22       18.53      1.07 o 
   8   0   1        0.32        0.16      0.54 o 
   9   0   1       37.99       40.20      1.82 o 
  10   0   1       44.13       43.27      1.96 o 
  11   0   1        7.32        6.47      0.94 o 
  12   0   1       17.52       19.87      3.33 o 
 -11   1   1        1.99        2.10      1.18 o 
 -10   1   1        0.04       -0.43      1.54 o 
  -9   1   1        0.87        1.01      1.03 o 
  -8   1   1        0.00        0.26      0.90 o 
  -7   1   1       15.49       17.18      1.67 o 
  -6   1   1        2.35        1.92      0.47 o 
  -5   1   1       78.66       82.98      2.88 o 
  -4   1   1       17.15       18.74      0.81 o 
  -3   1   1      168.79      169.40      3.50 o 
  -2   1   1     2925.53     3177.44     51.53 o 
  -1   1   1        9.08        4.90      0.26 o 
   0   1   1     1556.81     1586.36     25.84 o 
   1   1   1       34.61       47.36      0.70 o 
   2   1   1      142.17      160.44      2.30 o 
   3   1   1      520.48      486.31     16.92 o 
   4   1   1      320.38      332.57      6.58 o 
   5   1   1      118.24      115.89      2.48 o 
   6   1   1       33.50       31.51      0.96 o 
   7   1   1        3.62        2.56      0.38 o 
   8   1   1        9.59       11.06      0.87 o 
   9   1   1        8.13        5.53      0.71 o 
  10   1   1       17.49       16.13      1.15 o 
  11   1   1        8.40        5.13      2.31 o 
  12   1   1        6.01        5.26      2.44 o 
 -11   2   1        2.20        1.20      1.99 o 
 -10   2   1        0.24       -0.86      1.35 o 
  -9   2   1        4.04        2.18      1.15 o 
  -8   2   1        0.09        0.38      0.90 o 
  -7   2   1        3.61        3.08      1.03 o 
  -6   2   1       10.78       12.22      0.79 o 
  -5   2   1       45.58       47.79      1.69 o 
  -4   2   1      217.81      235.43      9.06 o 
  -3   2   1      120.59      129.51      3.67 o 
  -2   2   1      160.75      147.09      4.55 o 
  -1   2   1       95.80      101.87      2.00 o 
   0   2   1     4930.84     4576.28     60.95 o 
   1   2   1     3008.76     2799.21     37.34 o 
   2   2   1      171.78      149.16      2.12 o 
   3   2   1      498.57      453.00      5.72 o 
   4   2   1       48.97       40.40      0.87 o 
   5   2   1      657.36      649.80     12.61 o 
   6   2   1       43.64       50.08      1.24 o 
   7   2   1       32.93       29.60      0.93 o 
   8   2   1       11.16       11.39      0.64 o 
   9   2   1        6.27        6.10      0.90 o 
  10   2   1        0.30       -0.64      1.67 o 
  11   2   1        3.11       -0.64      1.79 o 
  12   2   1        0.08       -0.51      2.18 o 
 -11   3   1        0.60       -1.26      1.28 o 
 -10   3   1        0.00       -1.28      1.28 o 
  -9   3   1       12.31       10.51      1.79 o 
  -8   3   1        9.95        8.46      1.54 o 
  -7   3   1        1.43        1.28      1.15 o 
  -6   3   1       24.99       27.94      1.54 o 
  -5   3   1       38.14       45.74      2.53 o 
  -4   3   1       64.34       70.79      4.09 o 
  -3   3   1        3.81        1.95      0.36 o 
  -2   3   1       76.30       73.88      1.57 o 
  -1   3   1      304.14      308.33      4.75 o 
   0   3   1     1541.13     1534.26     23.18 o 
   1   3   1      842.39      814.41     10.94 o 
   2   3   1       64.92       70.29      1.12 o 
   3   3   1      603.16      613.49      8.28 o 
   4   3   1        0.79        0.56      0.26 o 
   5   3   1      119.25      135.23      2.22 o 
   6   3   1      168.98      175.62      3.21 o 
   7   3   1       18.77       16.60      0.62 o 
   8   3   1        8.96        8.76      0.52 o 
   9   3   1        1.89        3.52      0.97 o 
  10   3   1        0.00       -1.54      1.54 o 
  11   3   1        0.39        0.64      2.05 o 
  12   3   1        0.25        0.77      2.31 o 
 -10   4   1        0.37       -1.41      1.41 o 
  -9   4   1        8.55        8.46      1.92 o 
  -8   4   1       14.38       13.59      1.92 o 
  -7   4   1        2.40        1.67      0.91 o 
  -6   4   1       31.49       30.91      1.38 o 
  -5   4   1      503.31      508.89     10.21 o 
  -4   4   1        0.01       -0.26      0.47 o 
  -3   4   1        4.52        3.65      0.56 o 
  -2   4   1        0.90        0.68      0.44 o 
  -1   4   1       31.74       42.53      1.10 o 
   0   4   1        0.03       -0.23      0.23 o 
   1   4   1       34.12       38.59      0.99 o 
   2   4   1      209.70      222.77      3.52 o 
   3   4   1        4.48        4.15      0.29 o 
   4   4   1      430.13      407.57      6.17 o 
   5   4   1      628.73      656.89     10.91 o 
   6   4   1      180.54      194.24      3.44 o 
   7   4   1       10.42       14.53      0.72 o 
   8   4   1      345.90      350.75      6.18 o 
   9   4   1        5.63        4.11      1.02 o 
  10   4   1        1.02        1.67      1.92 o 
 -10   5   1        0.68       -0.90      1.79 o 
  -9   5   1        0.32       -1.41      1.54 o 
  -8   5   1        0.02        0.26      1.41 o 
  -7   5   1        0.75       -0.45      0.86 o 
  -6   5   1       30.02       36.77      1.95 o 
  -5   5   1        0.46       -0.17      0.56 o 
  -4   5   1       39.25       38.14      1.48 o 
  -3   5   1       71.78       73.69      2.05 o 
  -2   5   1      369.98      384.96      7.82 o 
  -1   5   1      110.19      116.59      2.39 o 
   0   5   1       28.41       34.96      1.03 o 
   1   5   1      601.50      622.01     11.06 o 
   2   5   1      521.37      564.85      8.53 o 
   3   5   1       24.60       26.04      0.70 o 
   4   5   1       23.11       19.69      0.67 o 
   5   5   1       51.41       57.45      1.32 o 
   6   5   1       34.27       34.89      0.98 o 
   7   5   1        1.52        0.90      0.44 o 
   8   5   1       82.26       75.78      4.49 o 
   9   5   1        8.88        8.72      0.77 o 
  -9   6   1        0.04        0.26      1.79 o 
  -8   6   1        1.23        1.54      1.54 o 
  -7   6   1        0.15       -1.03      1.28 o 
  -6   6   1        7.79        9.48      1.22 o 
  -5   6   1        0.70        0.74      0.69 o 
  -4   6   1        0.15       -0.22      0.56 o 
  -3   6   1       75.84       75.61      2.19 o 
  -2   6   1       41.25       41.40      1.48 o 
  -1   6   1       66.16       64.73      1.63 o 
   0   6   1      102.85      100.27      2.19 o 
   1   6   1        0.05       -0.13      0.36 o 
   2   6   1      431.63      409.02      7.88 o 
   3   6   1       37.53       33.79      0.85 o 
   4   6   1      101.62       92.40      1.64 o 
   5   6   1        0.29        0.10      0.40 o 
   6   6   1       47.20       48.80      1.51 o 
   7   6   1        0.68        0.33      0.62 o 
   8   6   1       11.18       11.79      1.28 o 
   9   6   1        1.15        0.64      0.77 o 
  -8   7   1        0.44       -0.77      1.54 o 
  -7   7   1        2.29        0.90      1.54 o 
  -6   7   1        0.73       -0.32      0.95 o 
  -5   7   1        0.05       -0.69      0.69 o 
  -4   7   1        0.97        1.49      0.68 o 
  -3   7   1        8.31        6.78      1.51 o 
  -2   7   1        0.08       -0.22      0.56 o 
  -1   7   1       29.98       28.83      1.28 o 
   0   7   1       20.39       16.22      0.83 o 
   1   7   1       51.13       52.65      1.47 o 
   2   7   1       34.05       30.78      1.12 o 
   3   7   1       30.26       30.29      1.12 o 
   4   7   1       57.71       63.05      1.63 o 
   5   7   1      206.37      203.47      3.89 o 
   6   7   1      157.66      154.92      4.93 o 
   7   7   1        5.22        4.49      1.15 o 
   8   7   1        0.04       -0.90      0.90 o 
   9   7   1        1.29        1.03      0.90 o 
  10   7   1        0.64        0.13      0.77 o 
  -8   8   1        0.08        1.28      1.92 o 
  -7   8   1        7.96        8.08      2.18 o 
  -6   8   1        0.02       -0.13      1.54 o 
  -5   8   1        4.82        6.83      1.27 o 
  -4   8   1       14.72       16.33      1.37 o 
  -3   8   1        0.49       -0.48      0.68 o 
  -2   8   1       19.02       17.22      1.18 o 
  -1   8   1      125.11      117.66      3.07 o 
   0   8   1       31.48       33.59      1.35 o 
   1   8   1      232.45      227.07      4.45 o 
   2   8   1      907.80      907.35     15.40 o 
   3   8   1      283.37      285.76      4.74 o 
   4   8   1        4.14        5.72      0.68 o 
   5   8   1      835.09      871.37     20.80 o 
   6   8   1       12.13       12.18      1.67 o 
   7   8   1        0.51       -1.03      1.15 o 
   8   8   1        6.49        4.87      1.41 o 
   9   8   1        3.54        4.36      1.15 o 
  10   8   1        0.05       -0.90      0.90 o 
  -7   9   1        1.37        2.69      1.92 o 
  -6   9   1        7.16        7.05      2.05 o 
  -5   9   1       13.28       15.89      2.44 o 
  -4   9   1       16.12       17.45      1.67 o 
  -3   9   1        4.93        3.40      0.91 o 
  -2   9   1        9.84        7.99      1.01 o 
  -1   9   1        8.23        5.40      0.89 o 
   0   9   1        2.44        1.98      0.84 o 
   1   9   1      103.79      106.36      3.01 o 
   2   9   1      201.71      186.04      5.03 o 
   3   9   1       10.11        7.95      0.77 o 
   4   9   1       17.80       19.39      1.20 o 
   5   9   1      196.29      186.89      7.69 o 
   6   9   1       20.70       20.51      2.18 o 
   7   9   1        3.32       -1.03      1.41 o 
   8   9   1       56.00       51.14      3.20 o 
   9   9   1        0.21        0.64      1.28 o 
  10   9   1        0.11        0.26      1.15 o 
  -6  10   1        0.06       -0.51      1.67 o 
  -5  10   1        0.77        0.51      1.79 o 
  -4  10   1       13.07       13.83      1.67 o 
  -3  10   1        5.77        7.01      1.40 o 
  -2  10   1       28.95       24.18      1.86 o 
  -1  10   1        3.10        2.47      1.04 o 
   0  10   1       18.71       18.65      1.63 o 
   1  10   1       20.18       20.45      1.63 o 
   2  10   1        0.66        1.28      0.89 o 
   3  10   1        0.35       -0.64      0.80 o 
   4  10   1        2.28        3.85      1.41 o 
   5  10   1        1.70        1.41      1.41 o 
   6  10   1        0.38       -1.28      1.28 o 
   7  10   1        4.44        3.08      1.67 o 
   8  10   1       11.34        8.46      1.79 o 
   9  10   1        1.22       -1.28      1.28 o 
  10  10   1        1.57        0.77      1.41 o 
  -5  11   1        0.02       -0.38      1.92 o 
  -4  11   1        5.69        9.61      2.31 o 
  -3  11   1        0.02       -1.09      1.09 o 
  -2  11   1        2.73        2.82      1.18 o 
  -1  11   1        0.03        0.31      1.04 o 
   0  11   1        0.59        0.64      1.41 o 
   1  11   1        3.69        1.70      1.04 o 
   2  11   1        6.34        7.34      1.27 o 
   3  11   1       17.38       23.97      2.69 o 
   4  11   1        0.18        1.15      1.41 o 
   5  11   1        1.43        3.97      1.67 o 
   6  11   1        0.74       -0.38      1.54 o 
   7  11   1        0.26        1.41      1.54 o 
   8  11   1        0.00       -1.41      1.41 o 
   9  11   1        0.49        0.51      1.54 o 
  -4  12   1        1.26        0.90      2.31 o 
  -3  12   1        0.01       -0.20      1.31 o 
  -2  12   1        2.45        2.40      2.18 o 
  -1  12   1        8.99       10.33      1.63 o 
   0  12   1        1.14        1.26      1.22 o 
   1  12   1        0.27        0.90      1.18 o 
   2  12   1        5.37        4.87      1.79 o 
   3  12   1        7.35       10.64      2.18 o 
   4  12   1        0.04        0.90      1.67 o 
   5  12   1        1.09        2.05      1.79 o 
   6  12   1        4.97        6.28      1.92 o 
   7  12   1        0.27       -0.38      1.67 o 
   8  12   1        0.54        2.95      1.92 o 
  -2  13   1        1.44        0.40      1.49 o 
  -1  13   1        7.52        7.31      1.75 o 
   0  13   1        1.41       -0.11      1.67 o 
   1  13   1        4.11        3.72      2.18 o 
   2  13   1        4.40        2.82      2.05 o 
   3  13   1        0.27        1.28      1.92 o 
   4  13   1        0.03       -1.03      1.67 o 
   5  13   1        4.43        7.82      2.31 o 
   6  13   1        2.26        3.85      2.18 o 
   7  13   1        0.08       -1.67      1.92 o 
   2  14   1        2.00        0.38      1.92 o 
   3  14   1        0.32        3.59      2.18 o 
  -5 -13   2        8.47       11.41      2.69 o 
  -4 -13   2        0.98        3.20      2.05 o 
  -3 -13   2        1.85        4.61      2.18 o 
  -2 -13   2        4.46        7.43      2.44 o 
  -1 -13   2        2.64        4.74      2.31 o 
   0 -13   2        0.20        0.56      1.40 o 
   1 -13   2       17.80       24.86      2.39 o 
   2 -13   2        5.44        8.76      1.95 o 
  -7 -12   2        1.39       -1.15      2.05 o 
  -6 -12   2        0.54        2.31      2.05 o 
  -5 -12   2        2.19        2.95      1.92 o 
  -4 -12   2        3.01        3.08      1.92 o 
  -3 -12   2        0.12        0.64      1.79 o 
  -2 -12   2        0.30        0.64      1.79 o 
  -1 -12   2        0.01        0.83      1.27 o 
   0 -12   2        0.43        1.47      1.27 o 
   1 -12   2        2.05        3.41      1.54 o 
   2 -12   2        0.74       -0.05      1.31 o 
   3 -12   2        2.27        2.19      1.40 o 
   4 -12   2        5.64        5.51      2.44 o 
  -8 -11   2        0.66       -0.13      1.92 o 
  -7 -11   2        2.40        2.56      1.79 o 
  -6 -11   2        0.93       -0.26      1.67 o 
  -5 -11   2        0.03        0.90      1.67 o 
  -4 -11   2       11.41        8.72      1.92 o 
  -3 -11   2        0.00        0.77      1.54 o 
  -2 -11   2       12.09        7.26      1.40 o 
  -1 -11   2        0.18       -0.26      1.00 o 
   0 -11   2        2.60        1.00      2.11 o 
   1 -11   2        0.17       -0.95      0.95 o 
   2 -11   2        2.67        2.95      1.18 o 
   3 -11   2        2.12        1.50      1.22 o 
   4 -11   2        1.16        1.67      1.92 o 
   5 -11   2        1.96        2.82      1.92 o 
   6 -11   2        0.24        0.38      1.92 o 
  -9 -10   2        0.35        1.41      1.79 o 
  -8 -10   2        8.33       10.25      2.18 o 
  -7 -10   2        0.21        0.38      1.54 o 
  -6 -10   2        0.05        0.77      1.54 o 
  -5 -10   2        1.42        0.26      1.41 o 
  -4 -10   2        0.14        0.51      1.54 o 
  -3 -10   2        1.46        0.51      1.15 o 
  -2 -10   2       27.71       25.94      1.86 o 
  -1 -10   2       35.30       23.79      1.81 o 
   0 -10   2        1.94        2.17      1.13 o 
   1 -10   2        1.46        0.37      0.81 o 
   2 -10   2        0.14       -0.37      0.71 o 
   3 -10   2        4.06        2.97      1.13 o 
   4 -10   2        6.87        6.13      1.35 o 
   5 -10   2        0.00        0.26      1.67 o 
   6 -10   2        1.63       -1.41      1.79 o 
   7 -10   2        1.12        3.33      2.18 o 
  -9  -9   2       10.27       15.38      2.31 o 
  -8  -9   2       50.96       56.91      3.85 o 
  -7  -9   2       18.09       18.20      2.31 o 
  -6  -9   2        1.58        3.08      1.67 o 
  -5  -9   2       18.38       18.97      2.18 o 
  -4  -9   2        0.82        1.42      0.95 o 
  -3  -9   2        6.04        5.38      1.04 o 
  -2  -9   2       20.96       16.94      1.45 o 
  -1  -9   2       21.14       15.20      1.40 o 
   0  -9   2       10.66        8.56      0.96 o 
   1  -9   2       68.74       63.28      2.37 o 
   2  -9   2        4.07        3.81      0.86 o 
   3  -9   2       13.59        9.65      1.06 o 
   4  -9   2       36.23       28.97      1.57 o 
   5  -9   2        0.26       -0.64      1.41 o 
   6  -9   2        6.30        6.92      2.05 o 
   7  -9   2        1.61        1.92      1.92 o 
   8  -9   2        0.26       -0.51      1.92 o 
 -10  -8   2        1.40        3.59      1.41 o 
  -9  -8   2       28.70       39.05      3.27 o 
  -8  -8   2       29.65       35.12      2.95 o 
  -7  -8   2       18.03       22.82      2.31 o 
  -6  -8   2       10.79       11.02      1.79 o 
  -5  -8   2        3.83        2.69      1.41 o 
  -4  -8   2        1.12        1.53      0.86 o 
  -3  -8   2       17.73       20.79      1.45 o 
  -2  -8   2       11.88       11.15      0.96 o 
  -1  -8   2       17.28       17.26      1.13 o 
   0  -8   2        4.78        4.43      0.66 o 
   1  -8   2      101.29       76.13      2.02 o 
   2  -8   2       40.21       32.23      1.39 o 
   3  -8   2       88.37       78.70      2.09 o 
   4  -8   2       63.92       60.84      2.52 o 
   5  -8   2       16.33       16.10      1.18 o 
   6  -8   2       18.61       22.69      2.56 o 
   7  -8   2       13.92       15.89      2.44 o 
   8  -8   2        0.16        0.77      1.67 o 
   9  -8   2        2.11        0.00      1.92 o 
 -10  -7   2        0.91        0.90      1.28 o 
  -9  -7   2       16.76       22.69      2.18 o 
  -8  -7   2        3.23        5.13      1.67 o 
  -7  -7   2        0.01       -1.15      1.15 o 
  -6  -7   2        7.68        8.20      1.54 o 
  -5  -7   2        2.70        1.46      0.86 o 
  -4  -7   2        7.33        7.64      1.03 o 
  -3  -7   2        9.11        9.19      0.84 o 
  -2  -7   2       45.30       48.12      1.65 o 
  -1  -7   2        0.03        0.21      0.54 o 
   0  -7   2       83.40       88.79      2.10 o 
   1  -7   2        3.52        3.08      0.53 o 
   2  -7   2        0.57       -0.26      0.46 o 
   3  -7   2        7.79        8.12      0.71 o 
   4  -7   2        2.55        1.92      0.66 o 
   5  -7   2      105.08      101.10      2.78 o 
   6  -7   2       30.49       36.15      3.08 o 
   7  -7   2        3.27        4.23      1.67 o 
   8  -7   2        5.67        4.61      1.67 o 
   9  -7   2        5.63        7.18      1.92 o 
 -10  -6   2        1.63        2.05      1.15 o 
  -9  -6   2        2.28        2.56      1.15 o 
  -8  -6   2        1.55        2.56      1.15 o 
  -7  -6   2        0.39       -1.03      1.03 o 
  -6  -6   2        6.49        6.54      1.28 o 
  -5  -6   2        0.01       -0.18      0.54 o 
  -4  -6   2       62.75       68.86      1.78 o 
  -3  -6   2      125.81      129.09      3.11 o 
  -2  -6   2       80.21       91.35      2.42 o 
  -1  -6   2      282.50      274.49      5.80 o 
   0  -6   2       15.21       12.00      0.70 o 
   1  -6   2        2.83        0.94      0.42 o 
   2  -6   2       96.07       93.19      2.08 o 
   3  -6   2        1.95        2.49      0.48 o 
   4  -6   2        0.15       -0.49      0.49 o 
   5  -6   2        4.37        3.34      0.91 o 
   6  -6   2        7.73        5.97      1.29 o 
   7  -6   2        0.23        0.13      1.41 o 
   8  -6   2       58.67       62.55      3.85 o 
   9  -6   2       29.35       32.69      2.95 o 
  10  -6   2        3.22        4.87      1.92 o 
 -10  -5   2        0.23       -1.03      1.03 o 
  -9  -5   2        0.62       -0.13      1.03 o 
  -8  -5   2        0.55        0.26      0.90 o 
  -7  -5   2        0.26       -1.03      1.03 o 
  -6  -5   2       16.43       16.07      1.20 o 
  -5  -5   2       25.52       30.70      1.11 o 
  -4  -5   2        0.39        0.89      0.43 o 
  -3  -5   2       12.42       17.49      1.31 o 
  -2  -5   2        1.03        0.88      0.43 o 
  -1  -5   2     2243.80     2465.71     46.52 o 
   0  -5   2       24.81       38.34      1.61 o 
   1  -5   2       70.09       76.01      1.71 o 
   2  -5   2      140.81      145.15      2.83 o 
   3  -5   2       54.32       75.15      1.71 o 
   4  -5   2       47.72       44.53      1.45 o 
   5  -5   2        7.94        7.68      0.99 o 
   6  -5   2       13.91       12.62      1.31 o 
   7  -5   2        6.42        3.97      1.54 o 
   8  -5   2       85.24       88.44      4.61 o 
   9  -5   2       31.65       36.15      3.08 o 
  10  -5   2        0.16        1.67      1.54 o 
  11  -5   2       18.52       19.61      2.44 o 
 -11  -4   2        0.06       -0.90      1.03 o 
 -10  -4   2        0.00       -1.03      1.03 o 
  -9  -4   2        1.30        0.00      1.03 o 
  -8  -4   2        0.87        0.90      1.03 o 
  -7  -4   2        4.41        5.13      1.15 o 
  -6  -4   2       24.68       28.43      1.16 o 
  -5  -4   2        0.49        0.49      0.47 o 
  -4  -4   2        2.66        2.58      0.52 o 
  -3  -4   2        8.71        8.00      0.59 o 
  -2  -4   2        0.10        0.09      0.30 o 
  -1  -4   2     2073.48     2477.97     41.04 o 
   0  -4   2      324.24      318.92      6.41 o 
   1  -4   2       81.04       89.48      1.84 o 
   2  -4   2      750.42      863.89     13.38 o 
   3  -4   2       25.57       31.33      0.92 o 
   4  -4   2       63.29       68.00      1.55 o 
   5  -4   2        0.06       -0.04      0.34 o 
   6  -4   2        3.59        2.82      0.51 o 
   7  -4   2       11.03       13.27      1.02 o 
   8  -4   2        0.85       -1.15      1.15 o 
   9  -4   2        7.62        3.20      1.67 o 
  10  -4   2        1.79        1.54      1.41 o 
  11  -4   2       47.75       46.40      3.33 o 
 -11  -3   2        2.88        2.69      1.15 o 
 -10  -3   2        0.20       -0.90      0.90 o 
  -9  -3   2        0.42        1.39      0.87 o 
  -8  -3   2        0.60       -0.42      0.76 o 
  -7  -3   2       15.10       14.57      1.20 o 
  -6  -3   2        2.03        2.29      0.57 o 
  -5  -3   2       16.30       17.58      0.80 o 
  -4  -3   2        0.02       -1.26      1.67 o 
  -3  -3   2        0.07        0.13      0.37 o 
  -2  -3   2      495.19      497.32     14.59 o 
  -1  -3   2      221.76      221.44      5.70 o 
   0  -3   2       31.54       37.43      0.85 o 
   1  -3   2      966.11     1024.51     15.88 o 
   2  -3   2       86.14       98.33      1.69 o 
   3  -3   2       16.85       18.96      0.87 o 
   4  -3   2        0.13        0.50      0.28 o 
   5  -3   2       17.85       18.02      0.70 o 
   6  -3   2       42.24       46.28      1.39 o 
   7  -3   2        1.34        1.89      0.62 o 
   8  -3   2        0.15       -0.26      1.03 o 
   9  -3   2        1.86        1.54      1.28 o 
  10  -3   2        1.08        0.38      1.15 o 
  11  -3   2       13.47       14.10      1.79 o 
 -11  -2   2        3.13        2.56      1.01 o 
 -10  -2   2        0.28       -0.17      0.80 o 
  -9  -2   2        1.86        1.70      0.89 o 
  -8  -2   2        1.07        2.10      1.03 o 
  -7  -2   2        0.10       -0.76      0.76 o 
  -6  -2   2       49.75       52.60      1.63 o 
  -5  -2   2        2.06        1.42      0.42 o 
  -4  -2   2       11.87       -0.66      0.66 o 
  -3  -2   2      428.20      462.59     15.01 o 
  -2  -2   2      175.99      159.57      4.56 o 
  -1  -2   2      475.17      445.68      9.60 o 
   0  -2   2       37.57       46.26      1.03 o 
   1  -2   2      926.57      882.57     11.81 o 
   2  -2   2      807.21      812.02     10.92 o 
   3  -2   2      375.51      426.88      7.15 o 
   4  -2   2        4.07        4.71      0.41 o 
   5  -2   2      304.64      310.92      5.33 o 
   6  -2   2      105.68      101.91      2.00 o 
   7  -2   2       19.01       20.76      0.81 o 
   8  -2   2        3.66        3.97      0.68 o 
   9  -2   2       14.99       18.97      1.79 o 
  10  -2   2        0.09        0.26      1.03 o 
  11  -2   2        1.48        1.03      0.92 o 
  12  -2   2        0.10        0.13      2.44 o 
 -11  -1   2        1.23        0.03      1.15 o 
 -10  -1   2        0.39        0.36      0.87 o 
  -9  -1   2        0.33        0.24      0.79 o 
  -8  -1   2        8.45        5.86      1.04 o 
  -7  -1   2       94.05       97.40      3.19 o 
  -6  -1   2      189.71      197.91      4.85 o 
  -5  -1   2       13.30       10.24      1.18 o 
  -4  -1   2     5821.78     6266.15    102.34 o 
  -3  -1   2       11.41       15.99      0.70 o 
  -2  -1   2       22.76       19.09      0.56 o 
  -1  -1   2     3903.08     3871.65     68.59 o 
   0  -1   2       19.90       43.96      0.96 o 
   1  -1   2      119.85      104.18      2.17 o 
   2  -1   2      256.77      250.09      3.46 o 
   3  -1   2      841.34      863.19     12.73 o 
   4  -1   2      156.29      167.27      4.12 o 
   5  -1   2        0.14       -0.07      0.20 o 
   6  -1   2      173.72      174.92      3.60 o 
   7  -1   2       18.40       17.62      0.79 o 
   8  -1   2      113.97      110.62      4.36 o 
   9  -1   2        1.65        1.67      0.77 o 
  10  -1   2       10.52       12.27      1.13 o 
  11  -1   2        4.28        5.57      1.15 o 
  12  -1   2        0.67       -1.15      2.18 o 
 -11   0   2        1.22        0.83      1.09 o 
 -10   0   2        0.03       -0.03      0.97 o 
  -9   0   2        1.00        1.12      0.95 o 
  -8   0   2       24.87       22.79      1.60 o 
  -7   0   2       67.69       65.29      3.27 o 
  -6   0   2       54.77       58.55      1.72 o 
  -5   0   2      325.42      334.59      9.31 o 
  -4   0   2     5272.03     5511.77    103.11 o 
  -3   0   2       12.65       16.18      1.02 o 
  -2   0   2      181.57      210.58      3.72 o 
  -1   0   2       55.80       49.14      0.96 o 
   0   0   2     1275.43     1325.65     21.63 o 
   1   0   2      435.74      390.83      6.47 o 
   2   0   2      564.45      659.41      8.95 o 
   3   0   2     2705.05     2573.15     34.66 o 
   4   0   2        1.06        0.16      0.13 o 
   5   0   2       53.74       61.36      1.31 o 
   6   0   2       65.27       65.38      1.45 o 
   7   0   2       70.63       69.88      1.95 o 
   8   0   2      230.44      229.93      4.85 o 
   9   0   2       48.74       50.58      1.96 o 
  10   0   2       43.05       43.81      1.82 o 
  11   0   2        4.64        3.33      2.31 o 
  12   0   2        3.29        2.05      2.56 o 
 -11   1   2        0.16        1.42      1.10 o 
 -10   1   2        1.29        1.28      1.60 o 
  -9   1   2        0.04       -0.19      0.87 o 
  -8   1   2        0.00        0.23      0.85 o 
  -7   1   2       29.20       27.94      2.18 o 
  -6   1   2        6.34        7.86      1.15 o 
  -5   1   2        7.64        6.29      0.61 o 
  -4   1   2      656.32      722.63     21.44 o 
  -3   1   2        4.70        4.64      0.47 o 
  -2   1   2     2457.11     2517.33     47.29 o 
  -1   1   2      646.61      668.66     17.67 o 
   0   1   2      483.00      457.38      7.63 o 
   1   1   2      104.78       89.46      1.60 o 
   2   1   2     2367.18     2161.70     29.10 o 
   3   1   2        0.26        2.37      0.19 o 
   4   1   2      159.59      154.79      3.94 o 
   5   1   2       26.23       24.30      1.22 o 
   6   1   2       21.03       22.94      2.18 o 
   7   1   2       72.82       68.06      3.85 o 
   8   1   2       36.38       35.12      2.95 o 
   9   1   2       20.70       20.28      1.60 o 
  10   1   2       16.77       11.54      2.31 o 
  11   1   2        2.47        2.44      2.18 o 
  12   1   2        2.72        5.00      2.56 o 
 -10   2   2        0.79       -0.28      1.07 o 
  -9   2   2        0.63       -1.03      1.03 o 
  -8   2   2        8.73        9.61      1.54 o 
  -7   2   2        9.25        7.95      1.28 o 
  -6   2   2       41.83       45.00      1.90 o 
  -5   2   2       36.00       42.34      1.55 o 
  -4   2   2        5.48        5.57      0.56 o 
  -3   2   2       31.17       32.17      1.13 o 
  -2   2   2      100.96      105.28      3.76 o 
  -1   2   2      715.95      723.22     14.67 o 
   0   2   2      250.48      248.55      3.84 o 
   1   2   2       15.82       16.41      0.42 o 
   2   2   2      108.46      114.43      1.67 o 
   3   2   2     2123.73     2172.59     25.16 o 
   4   2   2        0.86        1.54      0.17 o 
   5   2   2      231.81      207.13      5.38 o 
   6   2   2       12.69        9.55      0.96 o 
   7   2   2      154.01      161.70      4.58 o 
   8   2   2       10.98       12.57      2.24 o 
   9   2   2        0.05        0.56      0.69 o 
  10   2   2        2.13        1.54      1.67 o 
  11   2   2        0.31        1.54      2.05 o 
  12   2   2        0.38        1.28      2.31 o 
  13   2   2        1.18        4.36      2.69 o 
 -10   3   2        1.94       -0.13      1.41 o 
  -9   3   2        0.49        0.51      1.28 o 
  -8   3   2        4.44        2.05      1.28 o 
  -7   3   2       25.03       24.74      2.31 o 
  -6   3   2        9.29       10.05      2.18 o 
  -5   3   2       10.24        8.56      1.50 o 
  -4   3   2        1.25        0.60      0.44 o 
  -3   3   2       97.81       90.61      2.27 o 
  -2   3   2        0.65        0.02      0.32 o 
  -1   3   2      196.19      178.29      3.59 o 
   0   3   2       66.41       71.23      2.50 o 
   1   3   2     2163.78     2165.84     36.90 o 
   2   3   2       78.52       85.70      1.33 o 
   3   3   2        6.75        6.29      0.29 o 
   4   3   2      903.47      988.96     12.26 o 
   5   3   2      111.51      117.22      2.01 o 
   6   3   2      147.36      165.09      4.56 o 
   7   3   2       44.29       44.57      1.94 o 
   8   3   2        0.00       -0.09      1.22 o 
   9   3   2        0.44        0.80      1.35 o 
  10   3   2        3.59        2.18      1.92 o 
  11   3   2        1.28        1.28      1.92 o 
  12   3   2        0.80        0.64      2.05 o 
  13   3   2        0.30       -1.41      2.56 o 
 -10   4   2        1.88        0.26      1.79 o 
  -9   4   2        0.04        0.51      1.41 o 
  -8   4   2       22.45       26.79      2.44 o 
  -7   4   2       66.97       69.22      3.27 o 
  -6   4   2        8.99       10.15      2.31 o 
  -5   4   2       40.07       38.40      1.50 o 
  -4   4   2       31.92       36.94      1.40 o 
  -3   4   2       26.40       25.39      1.15 o 
  -2   4   2      140.93      150.65      4.49 o 
  -1   4   2        0.29       -0.10      0.36 o 
   0   4   2        0.98        0.93      0.32 o 
   1   4   2      108.09      107.09      1.98 o 
   2   4   2      606.59      656.70      9.78 o 
   3   4   2     1154.04     1201.55     19.71 o 
   4   4   2      226.13      267.22      4.17 o 
   5   4   2        0.75        0.84      0.28 o 
   6   4   2     1026.85     1075.94     20.40 o 
   7   4   2        0.43        0.51      0.34 o 
   8   4   2        2.25        0.47      1.54 o 
   9   4   2        3.09        1.39      0.87 o 
  10   4   2        0.05       -0.38      1.79 o 
  11   4   2        0.02       -1.92      1.92 o 
  12   4   2        0.46       -0.51      2.05 o 
  -9   5   2        0.45       -1.41      1.54 o 
  -8   5   2        0.79       -1.28      1.41 o 
  -7   5   2        0.99       -0.45      0.86 o 
  -6   5   2        6.19        4.05      1.04 o 
  -5   5   2        1.80        1.89      0.69 o 
  -4   5   2       70.53       71.73      2.17 o 
  -3   5   2       70.67       75.19      2.15 o 
  -2   5   2        0.01       -0.46      0.46 o 
  -1   5   2      332.47      333.95      6.83 o 
   0   5   2       30.27       33.15      1.18 o 
   1   5   2      120.71      111.21      2.03 o 
   2   5   2       24.30       24.03      0.76 o 
   3   5   2      293.32      337.92      5.26 o 
   4   5   2       47.34       49.67      1.01 o 
   5   5   2        0.34        0.24      0.20 o 
   6   5   2      257.04      297.83      5.17 o 
   7   5   2       17.63       16.21      0.76 o 
   8   5   2        1.08        0.32      2.18 o 
   9   5   2        0.24       -0.38      1.03 o 
  -9   6   2        0.10        0.00      1.79 o 
  -8   6   2        0.19       -0.77      1.54 o 
  -7   6   2        0.25        0.77      1.54 o 
  -6   6   2        3.31        3.07      1.92 o 
  -5   6   2       16.91       17.01      1.26 o 
  -4   6   2       23.06       25.23      1.60 o 
  -3   6   2        4.13        5.31      0.74 o 
  -2   6   2       26.24       26.11      1.28 o 
  -1   6   2       15.44       15.12      0.97 o 
   0   6   2       98.80       99.52      2.21 o 
   1   6   2       27.81       21.90      0.91 o 
   2   6   2      197.16      187.37      3.20 o 
   3   6   2       32.45       33.33      0.95 o 
   4   6   2      170.13      184.67      2.84 o 
   5   6   2        9.60        8.98      0.46 o 
   6   6   2        1.00        0.51      0.33 o 
   7   6   2        0.89        2.33      0.49 o 
   8   6   2        1.03        0.88      0.56 o 
   9   6   2        8.20        8.72      0.77 o 
  -8   7   2        0.11        0.13      1.79 o 
  -7   7   2        0.45        0.13      1.67 o 
  -6   7   2        0.09       -0.38      1.41 o 
  -5   7   2        0.96        0.28      0.79 o 
  -4   7   2        0.52       -0.14      0.71 o 
  -3   7   2       17.33       19.64      1.23 o 
  -2   7   2       31.51       32.20      1.45 o 
  -1   7   2       26.20       29.23      1.38 o 
   0   7   2       80.47       81.19      2.02 o 
   1   7   2       36.33       33.01      1.18 o 
   2   7   2        8.61        8.25      0.66 o 
   3   7   2      257.55      241.37      4.08 o 
   4   7   2      243.84      238.24      3.63 o 
   5   7   2        0.08       -0.35      0.35 o 
   6   7   2        1.90        0.66      0.63 o 
   7   7   2       16.70       17.18      1.54 o 
   8   7   2        0.94        0.77      0.90 o 
   9   7   2        4.63        5.51      1.03 o 
  -7   8   2        5.77        5.26      2.05 o 
  -6   8   2        1.48        4.49      1.92 o 
  -5   8   2        0.22        0.38      1.41 o 
  -4   8   2       30.85       33.94      3.00 o 
  -3   8   2       98.39      101.69      3.01 o 
  -2   8   2        4.62        5.42      0.94 o 
  -1   8   2      233.47      236.66      7.89 o 
   0   8   2      904.79      856.62     14.66 o 
   1   8   2      198.07      194.36      3.97 o 
   2   8   2        1.50        1.63      0.70 o 
   3   8   2     1436.63     1468.74     24.45 o 
   4   8   2       61.83       59.84      1.55 o 
   5   8   2        2.62       -0.61      1.44 o 
   6   8   2       15.73       13.50      1.18 o 
   7   8   2        3.38        1.41      1.15 o 
   8   8   2        0.10        0.64      1.03 o 
   9   8   2        0.26        0.51      1.03 o 
  10   8   2        1.49        2.44      0.90 o 
  -6   9   2        8.58        7.82      2.31 o 
  -5   9   2        0.12       -0.77      1.54 o 
  -4   9   2        0.07       -0.56      1.04 o 
  -3   9   2        0.95       -0.13      1.00 o 
  -2   9   2        0.63       -0.91      0.91 o 
  -1   9   2       32.50       35.45      1.73 o 
   0   9   2       63.05       60.10      2.14 o 
   1   9   2       12.80       12.60      1.08 o 
   2   9   2       11.84       12.54      1.05 o 
   3   9   2       71.83       71.85      2.37 o 
   4   9   2       25.66       22.81      1.13 o 
   5   9   2        0.72       -0.39      0.75 o 
   6   9   2      211.41      194.32      7.82 o 
   7   9   2        0.53        1.28      1.41 o 
   8   9   2        0.19       -1.15      1.15 o 
   9   9   2        1.16        0.90      1.28 o 
  10   9   2        3.75        5.00      1.28 o 
  -6  10   2        3.71        3.97      2.05 o 
  -5  10   2        1.19        0.77      1.79 o 
  -4  10   2        9.34        9.36      2.31 o 
  -3  10   2        5.67        6.29      1.36 o 
  -2  10   2        3.40        3.20      1.13 o 
  -1  10   2        8.65       11.02      1.36 o 
   0  10   2        0.29        1.14      0.95 o 
   1  10   2        0.17       -0.91      0.91 o 
   2  10   2        5.20        5.06      1.09 o 
   3  10   2        0.83        0.11      0.80 o 
   4  10   2        1.26        1.03      1.28 o 
   5  10   2       20.69       27.81      2.56 o 
   6  10   2       19.81       20.00      2.18 o 
   7  10   2        7.96        6.28      1.79 o 
   8  10   2        0.75       -1.28      1.28 o 
   9  10   2        0.00       -1.28      1.28 o 
  10  10   2        0.99       -0.26      1.28 o 
  -4  11   2        2.50        1.92      1.92 o 
  -3  11   2        0.12        1.08      1.22 o 
  -2  11   2        0.77        1.49      1.15 o 
  -1  11   2        2.38        2.11      1.22 o 
   0  11   2        3.51        4.85      1.22 o 
   1  11   2       20.81       26.01      2.44 o 
   2  11   2        0.00       -0.51      1.03 o 
   3  11   2        0.07        0.26      1.41 o 
   4  11   2        1.17        2.69      1.54 o 
   5  11   2        0.17        0.38      1.41 o 
   6  11   2        3.68        3.08      1.54 o 
   7  11   2        1.14        0.00      1.54 o 
   8  11   2        0.37       -0.77      1.41 o 
   9  11   2        0.05       -1.41      1.41 o 
  10  11   2        0.20       -0.77      1.41 o 
  -3  12   2        4.73        3.59      2.31 o 
  -2  12   2        1.53        0.13      1.27 o 
  -1  12   2        0.22       -0.18      1.22 o 
   0  12   2        6.38        3.75      1.40 o 
   1  12   2        3.37        6.12      1.86 o 
   2  12   2        0.47       -0.26      1.54 o 
   3  12   2        0.15        0.51      1.54 o 
   4  12   2       10.78       15.38      2.44 o 
   5  12   2        0.07       -1.54      1.54 o 
   6  12   2        0.04        0.77      1.67 o 
   7  12   2        7.79       10.00      2.31 o 
   8  12   2       16.15       20.00      2.56 o 
   9  12   2        0.45        0.00      1.67 o 
  -1  13   2        4.50        2.80      2.56 o 
   0  13   2        0.17        0.84      1.54 o 
   1  13   2        0.57        0.00      1.92 o 
   2  13   2        0.15       -1.67      1.67 o 
   3  13   2       11.78       17.30      2.82 o 
   4  13   2        2.35        3.59      1.92 o 
   5  13   2        1.13        2.18      2.05 o 
   6  13   2        0.05        0.77      1.92 o 
   7  13   2        0.66        0.00      1.92 o 
  -4 -13   3        2.35        7.18      2.56 o 
  -3 -13   3        1.13        0.90      2.05 o 
  -2 -13   3        0.13        0.38      2.18 o 
  -1 -13   3       12.14       24.23      3.33 o 
   0 -13   3        3.26        4.36      1.72 o 
   1 -13   3        5.44        7.12      1.90 o 
   2 -13   3        6.85        3.85      1.81 o 
  -6 -12   3        2.91        0.26      2.18 o 
  -5 -12   3        0.00        2.05      2.05 o 
  -4 -12   3        0.03        0.51      1.79 o 
  -3 -12   3        0.07        0.26      1.79 o 
  -2 -12   3        0.02        1.15      1.92 o 
  -1 -12   3        2.32        3.12      1.35 o 
   0 -12   3        1.21        2.37      1.31 o 
   1 -12   3        7.16        7.24      1.58 o 
   2 -12   3        8.88       10.84      1.77 o 
   3 -12   3        0.49       -0.16      1.31 o 
   4 -12   3        2.65        6.54      2.44 o 
  -7 -11   3        0.11        0.13      1.79 o 
  -6 -11   3        4.00        1.79      1.79 o 
  -5 -11   3        0.76       -0.90      1.67 o 
  -4 -11   3        8.43        7.95      2.18 o 
  -3 -11   3        0.47        1.15      1.67 o 
  -2 -11   3        0.08       -0.35      1.13 o 
  -1 -11   3        0.21        0.19      1.09 o 
   0 -11   3        5.21        3.40      1.27 o 
   1 -11   3        0.09       -1.00      1.00 o 
   2 -11   3        1.19        0.90      1.18 o 
   3 -11   3        7.64        7.09      1.54 o 
   4 -11   3        0.52        0.26      1.67 o 
   5 -11   3        4.10        4.49      2.31 o 
   6 -11   3        1.68        3.85      2.31 o 
  -8 -10   3        0.06        1.03      1.92 o 
  -7 -10   3        1.50        2.31      1.79 o 
  -6 -10   3        0.03       -0.90      1.41 o 
  -5 -10   3        0.22        0.77      1.41 o 
  -4 -10   3       14.02       14.87      2.31 o 
  -3 -10   3       26.88       24.25      1.95 o 
  -2 -10   3        0.11       -0.83      1.00 o 
  -1 -10   3        4.20        1.86      1.18 o 
   0 -10   3        0.01        0.00      1.00 o 
   1 -10   3        0.40        0.52      1.22 o 
   2 -10   3       17.87       17.19      1.36 o 
   3 -10   3        0.15        0.21      0.81 o 
   4 -10   3        4.24        2.26      1.22 o 
   5 -10   3        3.29        5.38      1.92 o 
   6 -10   3        0.40       -1.79      1.79 o 
   7 -10   3        0.16       -1.28      1.79 o 
  -9  -9   3        4.64        5.16      1.60 o 
  -8  -9   3        0.96       -0.77      1.54 o 
  -7  -9   3        6.40        6.54      1.92 o 
  -6  -9   3        0.22       -1.41      1.41 o 
  -5  -9   3        7.17        6.41      1.79 o 
  -4  -9   3        4.45        3.20      1.54 o 
  -3  -9   3        7.29        5.42      1.17 o 
  -2  -9   3        8.04        7.44      1.47 o 
  -1  -9   3       98.21       87.66      3.40 o 
   0  -9   3       14.30       10.75      1.45 o 
   1  -9   3       23.16       14.90      1.73 o 
   2  -9   3       64.72       50.67      2.02 o 
   3  -9   3        2.06        3.83      0.88 o 
   4  -9   3       15.69       12.92      1.12 o 
   5  -9   3        4.01        3.08      1.67 o 
   6  -9   3        0.04        0.64      1.54 o 
   7  -9   3        0.00       -1.67      1.67 o 
   8  -9   3        0.35       -1.79      1.79 o 
  -9  -8   3        3.41        7.31      1.79 o 
  -8  -8   3        5.41        6.41      1.79 o 
  -7  -8   3        0.03        0.00      1.41 o 
  -6  -8   3        1.82        3.46      1.54 o 
  -5  -8   3        0.09       -1.15      1.15 o 
  -4  -8   3       14.04       17.10      1.40 o 
  -3  -8   3       12.20       12.92      1.47 o 
  -2  -8   3        5.54        5.50      1.04 o 
  -1  -8   3       53.34       43.65      1.75 o 
   0  -8   3       87.89       76.00      2.37 o 
   1  -8   3       83.95       64.99      2.54 o 
   2  -8   3       81.89       74.11      2.02 o 
   3  -8   3       88.05       84.07      2.19 o 
   4  -8   3       33.54       29.26      1.27 o 
   5  -8   3       29.14       25.19      1.81 o 
   6  -8   3        0.81        2.95      1.67 o 
   7  -8   3        4.18        2.95      1.67 o 
   8  -8   3        0.10       -1.41      1.41 o 
   9  -8   3        0.22       -1.41      1.79 o 
 -10  -7   3        0.23        2.69      1.41 o 
  -9  -7   3        0.04        0.26      1.41 o 
  -8  -7   3        0.30       -0.06      1.99 o 
  -7  -7   3        0.02       -0.51      1.28 o 
  -6  -7   3        7.10        7.31      1.67 o 
  -5  -7   3        0.99       -1.15      1.15 o 
  -4  -7   3        9.30       11.61      1.17 o 
  -3  -7   3       45.26       44.01      1.68 o 
  -2  -7   3       33.42       33.37      1.48 o 
  -1  -7   3        1.57        2.73      0.67 o 
   0  -7   3       74.09       74.91      2.22 o 
   1  -7   3        5.78        7.28      0.79 o 
   2  -7   3       35.70       32.60      1.52 o 
   3  -7   3       29.19       21.73      1.04 o 
   4  -7   3       83.24       85.25      2.12 o 
   5  -7   3        9.54        9.60      0.94 o 
   6  -7   3       38.02       38.45      3.08 o 
   7  -7   3       22.69       24.87      2.56 o 
   8  -7   3        0.05       -0.77      1.41 o 
   9  -7   3        0.87        1.28      1.67 o 
  10  -7   3        0.58        1.54      1.92 o 
 -10  -6   3        1.46        0.13      1.28 o 
  -9  -6   3        0.18        0.13      1.28 o 
  -8  -6   3        0.03       -1.03      1.03 o 
  -7  -6   3        0.10       -1.03      1.28 o 
  -6  -6   3        2.92        2.56      1.28 o 
  -5  -6   3       17.83       16.15      1.27 o 
  -4  -6   3       42.14       46.80      1.69 o 
  -3  -6   3        6.20        6.77      0.76 o 
  -2  -6   3        2.95        2.49      0.59 o 
  -1  -6   3        1.14        0.43      0.52 o 
   0  -6   3        0.43        0.00      0.47 o 
   1  -6   3        0.66        0.46      0.49 o 
   2  -6   3        0.05       -0.29      0.38 o 
   3  -6   3        5.05        3.71      0.53 o 
   4  -6   3        2.06        0.39      0.63 o 
   5  -6   3        9.97        8.69      1.57 o 
   6  -6   3      120.67      126.08      4.31 o 
   7  -6   3      141.52      132.54      6.15 o 
   8  -6   3        2.66        3.08      1.54 o 
   9  -6   3        4.89        5.64      1.79 o 
  10  -6   3        2.15        5.26      1.79 o 
 -10  -5   3        0.64       -1.15      1.15 o 
  -9  -5   3        0.13       -0.90      1.15 o 
  -8  -5   3        1.92        1.15      1.15 o 
  -7  -5   3        3.82        2.95      1.15 o 
  -6  -5   3        1.16        0.26      1.03 o 
  -5  -5   3       26.32       28.77      1.60 o 
  -4  -5   3        0.87        0.22      0.54 o 
  -3  -5   3      638.26      736.67     21.04 o 
  -2  -5   3       15.68       19.43      1.89 o 
  -1  -5   3        4.34        3.97      0.59 o 
   0  -5   3       99.65      124.24      2.96 o 
   1  -5   3      122.02      154.77      3.50 o 
   2  -5   3      204.39      205.44      3.83 o 
   3  -5   3       10.98       10.97      0.61 o 
   4  -5   3       18.06       17.73      0.76 o 
   5  -5   3        0.36       -1.19      1.19 o 
   6  -5   3      247.20      248.99      5.34 o 
   7  -5   3       73.41       64.99      3.85 o 
   8  -5   3        0.01       -0.51      1.41 o 
   9  -5   3       85.27       87.55      4.74 o 
  10  -5   3        5.09        5.26      1.67 o 
  11  -5   3        7.17       11.54      2.05 o 
 -11  -4   3        0.05       -1.15      1.15 o 
 -10  -4   3        0.04       -0.51      1.28 o 
  -9  -4   3        1.29        0.77      1.28 o 
  -8  -4   3        1.20        1.41      1.15 o 
  -7  -4   3        0.08       -0.64      1.03 o 
  -6  -4   3       14.56       13.07      1.67 o 
  -5  -4   3        0.00       -0.49      0.49 o 
  -4  -4   3        7.82        6.68      0.67 o 
  -3  -4   3      841.98      929.12     36.33 o 
  -2  -4   3       89.62      111.36      2.69 o 
  -1  -4   3       16.62       18.86      1.21 o 
   0  -4   3      594.07      578.74     11.30 o 
   1  -4   3       15.47       10.48      0.85 o 
   2  -4   3       18.50       21.07      0.90 o 
   3  -4   3       11.33       11.75      0.51 o 
   4  -4   3       54.35       50.43      1.11 o 
   5  -4   3        5.17        4.98      0.49 o 
   6  -4   3        2.79        2.77      0.48 o 
   7  -4   3        0.18        0.42      1.28 o 
   8  -4   3       31.19       33.84      2.69 o 
   9  -4   3      160.10      152.79      6.54 o 
  10  -4   3        0.66       -0.77      1.28 o 
  11  -4   3       43.27       45.89      3.20 o 
 -11  -3   3        0.25        0.26      1.15 o 
 -10  -3   3        0.02        0.00      1.15 o 
  -9  -3   3        1.00        0.00      1.15 o 
  -8  -3   3        0.29        1.15      1.15 o 
  -7  -3   3        3.75        3.85      1.28 o 
  -5  -3   3       34.74       36.84      1.37 o 
  -4  -3   3      140.77      153.35      9.35 o 
  -3  -3   3      150.19      160.99      8.67 o 
  -2  -3   3       40.31       44.04      2.55 o 
  -1  -3   3       27.60       28.67      1.29 o 
   0  -3   3      215.44      207.78      4.32 o 
   1  -3   3       17.48       21.37      0.62 o 
   2  -3   3      170.70      189.26      3.43 o 
   3  -3   3       16.10       17.97      0.55 o 
   4  -3   3       84.22       86.74      1.77 o 
   5  -3   3       66.22       70.79      1.61 o 
   6  -3   3        0.66        0.34      0.31 o 
   7  -3   3        0.20        0.03      0.43 o 
   8  -3   3       10.30       11.41      1.54 o 
   9  -3   3       20.93       18.59      1.79 o 
  10  -3   3        2.83        3.08      1.28 o 
  11  -3   3       11.70        8.08      1.54 o 
  12  -3   3        7.43        9.61      3.08 o 
 -11  -2   3        0.08        0.38      1.28 o 
 -10  -2   3        0.05        0.51      0.99 o 
  -9  -2   3        1.49        1.61      1.02 o 
  -8  -2   3       29.07       21.09      1.57 o 
  -7  -2   3        1.52        1.60      1.22 o 
  -6  -2   3       36.56       21.27      1.21 o 
  -5  -2   3       17.35       19.82      1.13 o 
  -4  -2   3        8.20        7.36      0.59 o 
  -3  -2   3        1.79        1.19      0.47 o 
  -2  -2   3       42.65       37.48      2.04 o 
  -1  -2   3        0.90        1.51      0.37 o 
   0  -2   3      707.69      714.42     18.87 o 
   1  -2   3      115.47      122.44      2.92 o 
   2  -2   3      646.79      644.69      9.55 o 
   3  -2   3      337.31      379.37      5.73 o 
   4  -2   3      420.15      472.68      7.91 o 
   5  -2   3        0.55       -0.12      0.30 o 
   6  -2   3        8.90        9.10      0.43 o 
   7  -2   3       84.24       82.82      1.94 o 
   8  -2   3       16.79       21.63      1.04 o 
   9  -2   3        0.52        0.64      0.90 o 
  10  -2   3        1.82        0.90      1.03 o 
  11  -2   3        0.67       -0.09      1.22 o 
  12  -2   3        0.65       -1.28      2.18 o 
 -11  -1   3        0.11        1.67      1.28 o 
 -10  -1   3        3.16        3.44      1.16 o 
  -9  -1   3       29.87       32.65      3.72 o 
  -8  -1   3       53.89       51.49      2.37 o 
  -7  -1   3       15.67       14.68      2.69 o 
  -6  -1   3     1195.09     1194.77     23.20 o 
  -5  -1   3        0.13        0.36      0.48 o 
  -4  -1   3       58.36       56.79      1.52 o 
  -3  -1   3      330.56      341.19      5.98 o 
  -2  -1   3       35.98       44.25      2.48 o 
  -1  -1   3        0.71        1.13      0.34 o 
   0  -1   3      119.72       99.60      2.78 o 
   1  -1   3      379.43      391.95      6.60 o 
   2  -1   3       68.99       59.87      1.10 o 
   3  -1   3       41.73       45.50      1.02 o 
   4  -1   3      153.21      150.56      2.72 o 
   5  -1   3      206.97      206.57      5.08 o 
   6  -1   3      469.17      498.45      8.28 o 
   7  -1   3       21.85       24.65      0.73 o 
   8  -1   3       45.80       49.51      1.67 o 
   9  -1   3       18.52       18.59      1.54 o 
  10  -1   3        8.08        7.89      0.94 o 
  11  -1   3        1.85        0.13      2.18 o 
  12  -1   3        0.13        1.15      2.31 o 
 -10   0   3        3.05        2.10      1.09 o 
  -9   0   3       26.94       28.60      1.88 o 
  -8   0   3       18.02       18.48      1.54 o 
  -7   0   3       46.93       52.06      2.34 o 
  -6   0   3      880.75      841.63     16.59 o 
  -5   0   3        0.33        0.44      0.47 o 
  -4   0   3       33.90       37.90      1.45 o 
  -3   0   3        2.75        1.92      0.49 o 
  -2   0   3      384.74      403.65     10.06 o 
  -1   0   3      184.12      185.35      3.83 o 
   0   0   3      570.15      635.83     15.34 o 
   1   0   3     3009.35     2970.67     39.64 o 
   2   0   3      653.74      565.23      9.36 o 
   3   0   3       15.90       17.04      0.40 o 
   4   0   3      194.52      181.01      2.80 o 
   5   0   3      226.03      254.30      4.28 o 
   6   0   3     1150.93     1189.85     22.45 o 
   7   0   3      135.01      148.01      3.03 o 
   8   0   3       98.79      101.54      2.01 o 
   9   0   3       31.14       30.96      1.34 o 
  10   0   3        0.33       -1.67      1.67 o 
  11   0   3        0.88        1.92      2.18 o 
  12   0   3        2.02        1.15      2.44 o 
  13   0   3        0.38       -2.44      2.44 o 
 -10   1   3        0.07       -0.40      1.14 o 
  -9   1   3        3.58        1.51      1.07 o 
  -8   1   3        2.12        1.51      1.73 o 
  -7   1   3        1.65        0.26      1.03 o 
  -6   1   3      106.73      104.39      3.31 o 
  -5   1   3        4.02        4.44      0.65 o 
  -4   1   3      656.96      686.56     24.99 o 
  -3   1   3      632.81      685.40     13.27 o 
  -2   1   3       72.38       70.22      2.86 o 
  -1   1   3      100.53       99.10      3.08 o 
   0   1   3     2406.50     2327.08     47.86 o 
   1   1   3       67.06       54.99      1.15 o 
   2   1   3     1552.87     1513.26     20.27 o 
   3   1   3       13.49       11.38      0.34 o 
   4   1   3      100.46      109.17      1.49 o 
   5   1   3       79.61       96.49      1.63 o 
   6   1   3        2.48        5.31      0.57 o 
   7   1   3       73.00       69.30      2.30 o 
   8   1   3       13.75       13.11      1.03 o 
   9   1   3        4.90        4.61      1.79 o 
  10   1   3       21.80       28.20      3.20 o 
  11   1   3        2.82        4.36      2.31 o 
  12   1   3        3.30        4.61      2.56 o 
  13   1   3        3.44        2.56      2.56 o 
 -10   2   3        2.74        4.93      1.38 o 
  -9   2   3        0.82        0.64      1.07 o 
  -8   2   3        6.97        8.59      1.67 o 
  -7   2   3        3.48        4.10      1.28 o 
  -6   2   3        2.35        1.73      0.73 o 
  -5   2   3        0.97        0.48      0.68 o 
  -4   2   3        2.57        5.51      0.72 o 
  -3   2   3       21.90       25.66      1.13 o 
  -2   2   3      181.79      194.61      6.15 o 
  -1   2   3       24.60       27.11      0.98 o 
   0   2   3      707.77      728.20     13.32 o 
   1   2   3     2658.84     2834.75     41.83 o 
   2   2   3        2.79        2.66      0.23 o 
   3   2   3      154.47      131.61      1.89 o 
   4   2   3      889.62      862.68     10.07 o 
   5   2   3      294.15      327.92      6.68 o 
   6   2   3       33.98       31.94      2.69 o 
   7   2   3       96.95       90.01      2.80 o 
   8   2   3        0.83        0.26      0.57 o 
   9   2   3        3.39        4.67      0.80 o 
  10   2   3        1.36       -1.03      1.79 o 
  11   2   3        0.36        0.90      2.05 o 
  12   2   3        2.96        1.54      2.18 o 
  13   2   3        9.71        6.28      2.82 o 
 -10   3   3        2.61        3.10      1.92 o 
  -9   3   3       11.64       13.46      2.05 o 
  -8   3   3        3.17        3.97      1.41 o 
  -7   3   3        0.06       -0.51      1.15 o 
  -6   3   3        1.19        1.28      1.15 o 
  -5   3   3        3.19        2.37      0.73 o 
  -4   3   3        0.30        0.05      0.64 o 
  -3   3   3        0.26       -0.40      0.49 o 
  -2   3   3      252.13      254.32      6.53 o 
  -1   3   3      337.92      330.26      8.16 o 
   0   3   3      330.37      359.42      8.81 o 
   1   3   3      439.37      491.70      8.27 o 
   2   3   3      598.49      687.66     10.19 o 
   3   3   3      132.25      136.69      2.23 o 
   4   3   3     2386.21     2570.94     34.10 o 
   5   3   3       30.13       26.78      0.68 o 
   6   3   3        1.47        0.69      0.83 o 
   7   3   3       10.51        9.33      0.89 o 
   8   3   3        6.42        4.81      0.85 o 
   9   3   3        7.34        7.55      0.97 o 
  10   3   3        1.54        1.92      1.92 o 
  11   3   3        2.86        3.59      2.05 o 
  12   3   3        0.61        0.77      2.31 o 
  13   3   3        0.04       -1.92      2.44 o 
  -9   4   3        6.18        4.49      1.79 o 
  -8   4   3        6.68        4.23      1.54 o 
  -7   4   3        5.29        5.90      1.54 o 
  -6   4   3       17.84       21.02      2.18 o 
  -5   4   3        4.76        3.73      0.82 o 
  -4   4   3       21.91       24.10      1.45 o 
  -3   4   3       13.53       10.44      1.46 o 
  -2   4   3       44.89       39.35      2.15 o 
  -1   4   3        1.66        1.40      0.47 o 
   0   4   3      191.88      189.23      4.98 o 
   1   4   3      649.36      682.22     13.08 o 
   2   4   3      685.08      748.50     15.99 o 
   3   4   3        0.28        0.38      0.25 o 
   4   4   3     1347.26     1592.48     21.25 o 
   5   4   3        0.37       -0.22      0.22 o 
   6   4   3        7.72        5.78      0.76 o 
   7   4   3       36.94       35.76      2.18 o 
   8   4   3        0.01       -0.20      0.68 o 
   9   4   3        3.22        3.24      0.96 o 
  10   4   3        3.27        5.64      1.92 o 
  11   4   3        1.72        4.87      2.31 o 
  12   4   3        5.10        4.23      2.31 o 
  -9   5   3        0.55        0.38      1.79 o 
  -8   5   3        1.40        0.26      1.54 o 
  -7   5   3        1.05       -0.77      1.15 o 
  -6   5   3       12.84       12.43      2.63 o 
  -5   5   3       30.79       35.35      1.65 o 
  -4   5   3        0.79        0.54      0.64 o 
  -3   5   3       58.92       61.18      1.97 o 
  -2   5   3       26.15       22.29      1.15 o 
  -1   5   3        4.42        6.22      0.64 o 
   0   5   3       10.31        6.96      0.64 o 
   1   5   3      335.07      347.13      6.12 o 
   2   5   3        7.39        1.90      0.35 o 
   3   5   3        4.67        3.98      0.60 o 
   4   5   3      380.96      427.36      5.97 o 
   5   5   3        0.67        0.44      0.24 o 
   6   5   3       22.28       24.77      1.28 o 
   7   5   3       10.95       10.78      0.57 o 
   8   5   3       16.51       14.74      1.54 o 
   9   5   3        2.83        3.20      1.15 o 
  -8   6   3        1.44        1.79      1.79 o 
  -7   6   3        0.41        0.26      1.54 o 
  -6   6   3        7.57        7.43      1.79 o 
  -5   6   3        0.00       -0.43      0.74 o 
  -4   6   3        0.03       -0.21      0.71 o 
  -3   6   3       23.57       24.48      1.33 o 
  -2   6   3        0.55        1.03      0.59 o 
  -1   6   3        7.22        6.05      0.74 o 
   0   6   3      126.31      130.22      3.16 o 
   1   6   3       36.84       35.08      1.17 o 
   2   6   3      530.22      517.32      8.94 o 
   3   6   3       23.79       29.53      1.06 o 
   4   6   3        7.37        7.63      0.50 o 
   5   6   3        2.55        1.23      0.32 o 
   6   6   3        8.89        8.50      0.53 o 
   7   6   3        7.83        7.72      0.57 o 
   8   6   3        0.03       -0.11      0.54 o 
   9   6   3        3.74        4.23      1.28 o 
  -7   7   3        0.57        1.28      1.79 o 
  -6   7   3        3.59        3.20      1.92 o 
  -5   7   3       15.22       14.87      2.18 o 
  -4   7   3       35.02       39.04      1.85 o 
  -3   7   3        0.53        1.62      0.81 o 
  -2   7   3      137.03      139.25      3.58 o 
  -1   7   3       87.91       88.27      2.89 o 
   0   7   3        1.41        0.72      0.64 o 
   1   7   3      498.01      485.40      8.56 o 
   2   7   3      144.05      139.86      3.35 o 
   3   7   3       46.10       47.57      1.41 o 
   4   7   3       10.61       10.83      0.62 o 
   5   7   3       54.12       50.81      1.17 o 
   6   7   3        5.49        6.81      0.65 o 
   7   7   3        7.35        6.88      0.75 o 
   8   7   3        3.55        3.85      0.90 o 
   9   7   3        0.52        0.13      0.64 o 
  -7   8   3        0.39        0.90      1.92 o 
  -6   8   3       12.47       11.02      2.44 o 
  -5   8   3       28.85       38.45      3.59 o 
  -4   8   3        0.03       -0.12      1.04 o 
  -3   8   3      110.22      116.78      4.17 o 
  -2   8   3      333.34      339.16      7.45 o 
  -1   8   3       74.23       76.48      2.51 o 
   0   8   3       36.28       32.54      1.70 o 
   1   8   3      763.51      756.00     15.05 o 
   2   8   3      122.52      116.44      2.72 o 
   3   8   3        0.18       -0.98      1.19 o 
   4   8   3      139.30      127.94      3.25 o 
   5   8   3        0.52       -1.05      1.05 o 
   6   8   3        6.13        6.16      0.81 o 
   7   8   3        6.00        6.36      2.50 o 
   8   8   3       18.69       24.35      2.05 o 
   9   8   3       15.53       16.54      1.54 o 
  -6   9   3        0.16       -0.26      1.79 o 
  -5   9   3        3.36        3.33      1.92 o 
  -4   9   3        1.06        1.11      1.17 o 
  -3   9   3        5.15        6.58      1.67 o 
  -2   9   3       35.80       35.11      3.97 o 
  -1   9   3        4.43        4.73      1.13 o 
   0   9   3        2.89        3.36      0.86 o 
   1   9   3       36.26       33.71      1.63 o 
   2   9   3       19.97       16.64      1.18 o 
   3   9   3        0.10        0.07      0.71 o 
   4   9   3      313.11      322.14      6.00 o 
   5   9   3        0.30        0.05      0.76 o 
   6   9   3        0.24       -1.86      1.86 o 
   7   9   3        1.08        0.82      0.86 o 
   8   9   3        7.14        5.90      1.41 o 
   9   9   3        7.29        5.38      1.28 o 
  10   9   3        3.15        3.20      1.03 o 
  -5  10   3        0.84       -0.13      1.67 o 
  -4  10   3        0.32       -0.51      1.79 o 
  -3  10   3        1.68        0.71      1.41 o 
  -2  10   3        2.13        3.67      1.17 o 
  -1  10   3        0.00       -0.51      1.00 o 
   0  10   3        4.72        5.53      1.22 o 
   1  10   3        0.31       -0.40      1.47 o 
   2  10   3        1.99        2.36      0.95 o 
   3  10   3       22.70       24.98      3.01 o 
   4  10   3       26.48       28.02      3.33 o 
   5  10   3       23.06       21.08      1.53 o 
   6  10   3        1.25        0.51      0.91 o 
   7  10   3        0.05       -1.15      1.15 o 
   8  10   3        6.29        6.92      1.67 o 
   9  10   3        3.06        3.33      1.41 o 
  10  10   3        0.58        1.41      1.15 o 
  -4  11   3        0.09        1.03      1.92 o 
  -3  11   3        0.69        1.02      1.29 o 
  -2  11   3        0.43       -0.02      2.11 o 
  -1  11   3       10.17       13.66      1.63 o 
   0  11   3        0.50        1.40      1.13 o 
   1  11   3        0.83        0.99      1.04 o 
   2  11   3        1.62        1.09      1.41 o 
   3  11   3        0.01       -1.15      1.41 o 
   4  11   3       14.84       15.51      2.18 o 
   5  11   3        0.78        1.15      1.41 o 
   6  11   3        4.01        5.26      1.67 o 
   7  11   3        0.33       -0.26      1.41 o 
   8  11   3        0.33        0.90      1.54 o 
   9  11   3        4.78        5.00      1.79 o 
  10  11   3        0.02       -1.28      1.28 o 
  -3  12   3        1.08        1.41      1.92 o 
  -2  12   3        4.64        4.88      2.11 o 
  -1  12   3        1.38        1.20      1.31 o 
   0  12   3        0.10       -0.31      1.22 o 
   1  12   3        0.02        0.74      1.22 o 
   2  12   3       13.99       17.69      2.69 o 
   3  12   3        1.41        1.03      1.67 o 
   4  12   3        0.95        3.46      1.92 o 
   5  12   3       18.89       32.04      3.20 o 
   6  12   3       24.84       23.71      2.82 o 
   7  12   3        5.05        5.90      2.05 o 
   8  12   3       11.66       17.05      2.44 o 
   9  12   3        3.09        2.82      1.92 o 
  -1  13   3        0.48        0.70      1.45 o 
   0  13   3        0.08       -1.15      1.36 o 
   1  13   3       13.31       16.66      2.82 o 
   2  13   3        2.38        6.54      2.18 o 
   3  13   3        0.48       -0.38      1.67 o 
   4  13   3        0.11        0.77      1.79 o 
   5  13   3        0.24        1.54      1.92 o 
   6  13   3        5.63        6.79      2.18 o 
   7  13   3        1.16        2.18      2.05 o 
  -3 -13   4        7.48        8.84      2.56 o 
  -2 -13   4        0.79        1.41      2.44 o 
  -1 -13   4        4.71       12.05      2.95 o 
   0 -13   4       10.43       15.51      3.20 o 
   1 -13   4        1.45        0.20      2.24 o 
  -5 -12   4        0.16        1.92      2.18 o 
  -4 -12   4        0.02        1.15      2.05 o 
  -3 -12   4        1.20        1.15      1.92 o 
  -2 -12   4        0.00        0.13      1.79 o 
  -1 -12   4        5.39        7.56      2.31 o 
   0 -12   4        9.87       12.26      1.77 o 
   1 -12   4        0.01        0.80      1.35 o 
   2 -12   4        2.26        2.00      1.49 o 
   3 -12   4       10.48       15.19      2.04 o 
   4 -12   4        5.46       13.72      3.08 o 
  -6 -11   4        3.22        1.54      2.05 o 
  -5 -11   4        1.43       -1.28      1.79 o 
  -4 -11   4        0.11       -1.67      1.67 o 
  -3 -11   4        0.12       -0.26      1.54 o 
  -2 -11   4        0.96       -1.15      1.67 o 
  -1 -11   4        0.34       -0.45      1.09 o 
   0 -11   4        0.55        0.45      1.18 o 
   1 -11   4        9.76        8.81      1.53 o 
   2 -11   4        0.95        0.45      1.18 o 
   3 -11   4        3.73        5.32      1.45 o 
   4 -11   4        1.41        4.23      2.18 o 
   5 -11   4        0.21        0.13      1.92 o 
   6 -11   4        0.05        1.54      2.05 o 
  -8 -10   4        0.00       -1.28      2.05 o 
  -7 -10   4        0.32        0.90      1.79 o 
  -6 -10   4        3.63        4.87      1.92 o 
  -5 -10   4        7.84        1.03      1.79 o 
  -4 -10   4        0.04        0.64      1.67 o 
  -3 -10   4        8.86        5.38      1.92 o 
  -2 -10   4        0.52       -0.02      1.04 o 
  -1 -10   4        0.12       -0.72      1.04 o 
   0 -10   4       21.31       20.56      1.81 o 
   1 -10   4        0.43       -0.62      0.96 o 
   2 -10   4        2.99        1.18      1.13 o 
   3 -10   4        8.71       10.95      1.58 o 
   4 -10   4        2.28       -0.15      1.13 o 
   5 -10   4        0.03        0.38      1.67 o 
   6 -10   4        1.46       -1.03      1.92 o 
   7 -10   4       10.98       15.00      2.82 o 
  -8  -9   4        0.50        0.90      1.79 o 
  -7  -9   4        0.56        0.00      1.67 o 
  -6  -9   4        1.39        1.79      1.67 o 
  -5  -9   4        3.66        4.36      1.67 o 
  -4  -9   4        0.01        1.92      1.54 o 
  -3  -9   4       63.59       60.71      2.76 o 
  -2  -9   4       20.93       20.12      1.72 o 
  -1  -9   4       39.92       29.83      2.04 o 
   0  -9   4       84.93       71.28      3.08 o 
   1  -9   4        3.18        5.31      1.18 o 
   2  -9   4       42.84       39.48      2.31 o 
   3  -9   4       13.86       10.92      1.45 o 
   4  -9   4        0.37       -0.04      0.95 o 
   5  -9   4        0.12       -0.38      1.54 o 
   6  -9   4        1.00        0.26      1.79 o 
   7  -9   4        3.65        0.26      1.79 o 
   8  -9   4        0.58        0.26      1.92 o 
  -9  -8   4        0.07        1.03      1.67 o 
  -8  -8   4        0.68        0.64      1.13 o 
  -7  -8   4        0.07        0.77      1.54 o 
  -6  -8   4        5.29        9.23      1.92 o 
  -5  -8   4        1.26        1.54      1.41 o 
  -4  -8   4        0.01        1.92      1.41 o 
  -3  -8   4       13.17       13.83      1.40 o 
  -2  -8   4       41.50       39.92      2.22 o 
  -1  -8   4       37.14       33.31      2.04 o 
   0  -8   4       21.45       20.09      1.23 o 
   1  -8   4      126.34      117.32      5.08 o 
   2  -8   4       13.68        9.90      1.00 o 
   3  -8   4       16.08       11.91      1.03 o 
   4  -8   4        1.55        1.68      0.75 o 
   5  -8   4        1.43        0.25      1.99 o 
   6  -8   4        2.25        1.67      1.54 o 
   7  -8   4        0.50        1.41      1.54 o 
   8  -8   4        0.03       -1.54      1.54 o 
   9  -8   4        1.80        0.77      2.05 o 
  -9  -7   4        0.05        0.77      1.41 o 
  -8  -7   4        2.00        2.05      1.54 o 
  -7  -7   4        0.47       -1.03      1.41 o 
  -6  -7   4        0.08       -0.90      1.28 o 
  -5  -7   4       14.88       18.20      2.18 o 
  -4  -7   4        1.27        1.66      1.35 o 
  -3  -7   4        2.13        1.09      0.86 o 
  -2  -7   4       57.77       57.97      2.02 o 
  -1  -7   4        0.43       -0.08      0.61 o 
   0  -7   4       40.76       39.27      1.62 o 
   1  -7   4        0.00       -0.58      0.58 o 
   2  -7   4       55.26       61.81      4.05 o 
   3  -7   4        4.33        2.13      0.95 o 
   4  -7   4       76.14       69.81      2.52 o 
   5  -7   4      101.30      103.63      2.84 o 
   6  -7   4        0.18        1.03      1.41 o 
   7  -7   4        3.59        2.95      1.41 o 
   8  -7   4        4.32        3.20      1.67 o 
   9  -7   4        0.20        3.08      1.67 o 
  10  -7   4        1.21        0.64      1.92 o 
 -10  -6   4        0.55        1.03      1.54 o 
  -9  -6   4        0.02       -1.28      1.28 o 
  -8  -6   4        0.20       -0.77      1.15 o 
  -7  -6   4        2.65        1.10      1.04 o 
  -6  -6   4        9.42       12.43      1.92 o 
  -5  -6   4       28.70       31.40      2.56 o 
  -4  -6   4        1.00        0.68      0.77 o 
  -3  -6   4        0.29       -0.19      0.56 o 
  -2  -6   4        4.43        5.58      0.74 o 
  -1  -6   4        2.17        1.87      0.58 o 
   0  -6   4        3.16        2.12      0.61 o 
   1  -6   4        8.60        9.19      0.81 o 
   2  -6   4       15.97       22.01      1.15 o 
   3  -6   4       67.57       67.49      2.86 o 
   4  -6   4      289.11      298.73      6.36 o 
   5  -6   4      379.55      358.81      7.49 o 
   6  -6   4        0.03        0.13      1.54 o 
   7  -6   4        8.32       10.00      1.79 o 
   8  -6   4        6.11        7.43      1.67 o 
   9  -6   4        0.13        2.44      1.54 o 
  10  -6   4        0.63        1.54      1.67 o 
 -10  -5   4        0.19       -1.41      1.41 o 
  -9  -5   4        0.15       -1.15      1.15 o 
  -8  -5   4        0.22       -1.15      1.15 o 
  -7  -5   4       13.05       13.07      1.79 o 
  -6  -5   4        0.16       -0.83      0.83 o 
  -5  -5   4      191.75      196.48      5.53 o 
  -4  -5   4       16.37       20.81      1.40 o 
  -3  -5   4        3.00        2.50      0.77 o 
  -2  -5   4      125.03      126.18      3.11 o 
  -1  -5   4      115.68      126.98      3.08 o 
   0  -5   4      285.11      297.01      6.27 o 
   1  -5   4        7.74        9.18      0.71 o 
   2  -5   4        0.83        0.69      0.49 o 
   3  -5   4       85.74       94.13      2.46 o 
   4  -5   4      214.50      212.45      4.63 o 
   5  -5   4       97.79       93.62      3.97 o 
   6  -5   4        2.24        2.93      0.64 o 
   7  -5   4      410.57      399.02     14.48 o 
   8  -5   4        6.12        7.43      1.67 o 
   9  -5   4       28.78       32.81      2.82 o 
  10  -5   4       39.50       40.38      3.20 o 
  11  -5   4        1.70        1.28      1.54 o 
 -10  -4   4        0.01       -1.28      1.28 o 
  -9  -4   4        0.00       -1.28      1.28 o 
  -8  -4   4        2.33        2.31      1.28 o 
  -7  -4   4        2.66        1.03      1.15 o 
  -6  -4   4        3.18        0.90      1.15 o 
  -5  -4   4      155.17      163.77      5.37 o 
  -4  -4   4       30.90       32.90      1.42 o 
  -3  -4   4       64.93       61.66      2.27 o 
  -2  -4   4        7.26        6.79      0.82 o 
  -1  -4   4       32.61       25.87      1.40 o 
   0  -4   4        1.26        0.55      0.41 o 
   1  -4   4      285.20      290.05      5.09 o 
   2  -4   4       96.67       95.33      2.34 o 
   3  -4   4        0.40       -0.36      0.36 o 
   4  -4   4        0.21        0.38      0.34 o 
   5  -4   4      107.85      113.59      2.79 o 
   6  -4   4       74.17       71.16      1.88 o 
   7  -4   4      319.69      322.24     11.79 o 
   8  -4   4       40.08       38.45      2.95 o 
   9  -4   4      118.53      124.72      5.64 o 
  10  -4   4       78.71       91.90      4.61 o 
  11  -4   4        1.47        2.44      1.41 o 
 -10  -3   4        0.86       -1.41      1.41 o 
  -9  -3   4        0.35        0.90      1.41 o 
  -7  -3   4        7.79        7.82      1.54 o 
  -6  -3   4       13.30       13.07      1.67 o 
  -5  -3   4       73.96       69.36      2.54 o 
  -4  -3   4        8.67        8.60      0.78 o 
  -3  -3   4        2.49        1.11      0.51 o 
  -2  -3   4        1.72        0.83      0.54 o 
  -1  -3   4       62.21       68.59      2.27 o 
   0  -3   4       94.19       87.26      2.67 o 
   1  -3   4      107.76       97.99      2.90 o 
   2  -3   4       46.68       44.15      0.99 o 
   3  -3   4       42.50       42.62      0.98 o 
   4  -3   4       10.29       14.32      0.57 o 
   5  -3   4      155.21      167.54      7.40 o 
   6  -3   4       42.79       38.36      1.33 o 
   7  -3   4       34.75       36.02      2.44 o 
   8  -3   4        0.68        0.90      1.03 o 
   9  -3   4       17.68       19.36      1.79 o 
  10  -3   4       16.49       16.54      1.79 o 
  11  -3   4        2.84        4.10      1.28 o 
  12  -3   4        0.05        3.59      2.69 o 
 -10  -2   4       10.52        7.31      1.79 o 
  -9  -2   4        0.00       -1.28      1.28 o 
  -8  -2   4       55.59       45.05      4.36 o 
  -7  -2   4        0.31        0.53      0.89 o 
  -6  -2   4        1.77        1.73      0.91 o 
  -5  -2   4       37.24       37.02      1.67 o 
  -4  -2   4       11.64       13.63      1.44 o 
  -3  -2   4       30.63       29.85      2.12 o 
  -2  -2   4       10.31        9.66      0.69 o 
  -1  -2   4       35.38       39.32      2.14 o 
   0  -2   4      352.91      327.05      8.07 o 
   1  -2   4        3.88        3.19      0.44 o 
   2  -2   4     1105.10     1230.25     30.72 o 
   3  -2   4       56.37       51.92      1.06 o 
   4  -2   4       22.72       35.18      0.81 o 
   5  -2   4       76.82       88.19      3.87 o 
   6  -2   4       46.05       47.18      1.38 o 
   7  -2   4        3.38        3.22      1.09 o 
   8  -2   4        6.65        6.02      1.03 o 
   9  -2   4        3.27        3.46      1.03 o 
  10  -2   4        0.88        0.51      0.90 o 
  11  -2   4        0.02       -0.12      0.90 o 
  12  -2   4        0.11       -2.31      2.31 o 
 -10  -1   4       14.34       14.36      2.05 o 
  -9  -1   4       11.13       11.02      1.92 o 
  -8  -1   4      219.48      201.62      5.93 o 
  -7  -1   4        0.23       -0.32      0.91 o 
  -6  -1   4       24.02       21.06      1.47 o 
  -5  -1   4       12.99       10.68      0.86 o 
  -4  -1   4       17.21       14.36      0.73 o 
  -3  -1   4        4.64        4.65      0.48 o 
  -2  -1   4        0.13       -0.39      0.39 o 
  -1  -1   4       84.15       81.09      2.28 o 
   0  -1   4        9.48        7.93      0.60 o 
   1  -1   4       36.86       56.24      2.68 o 
   2  -1   4       65.61       44.84      1.26 o 
   3  -1   4      117.32      174.32      3.26 o 
   4  -1   4     2101.64     2283.94     37.14 o 
   5  -1   4      233.02      248.30      4.36 o 
   6  -1   4       32.00       37.74      1.11 o 
   7  -1   4       44.19       46.34      1.23 o 
   8  -1   4       42.45       42.57      1.86 o 
   9  -1   4        0.27        0.77      0.77 o 
  10  -1   4        1.39        0.82      1.03 o 
  11  -1   4        4.99        3.97      2.44 o 
  12  -1   4        0.00       -1.15      2.31 o 
 -10   0   4        3.94        2.95      1.54 o 
  -9   0   4       12.78       13.97      1.92 o 
  -8   0   4      171.75      169.94      5.34 o 
  -7   0   4        0.19       -0.28      0.89 o 
  -6   0   4       47.91       47.39      2.18 o 
  -5   0   4       10.07        8.11      0.84 o 
  -4   0   4       88.27       90.93      2.53 o 
  -3   0   4       19.52       20.83      0.87 o 
  -2   0   4      508.29      522.20     13.41 o 
  -1   0   4      383.13      405.80      7.86 o 
   0   0   4       15.00       20.61      1.50 o 
   1   0   4       45.20       56.54      1.48 o 
   2   0   4       61.54       71.71      1.31 o 
   3   0   4     1696.79     1815.71     34.17 o 
   4   0   4     2305.62     2522.85     40.97 o 
   5   0   4      413.30      462.46      7.77 o 
   6   0   4      381.40      406.37      7.82 o 
   7   0   4      190.37      187.60      3.98 o 
   8   0   4        3.78        3.41      0.44 o 
   9   0   4        0.01        1.15      1.54 o 
  10   0   4        7.06        5.51      2.18 o 
  11   0   4        0.49       -1.15      2.05 o 
  12   0   4        2.32       -0.64      2.18 o 
  13   0   4        0.31       -2.31      2.44 o 
 -10   1   4        0.82       -0.51      1.41 o 
  -9   1   4        1.27        0.56      1.99 o 
  -8   1   4       23.64       19.51      1.79 o 
  -7   1   4        5.61        6.26      1.17 o 
  -6   1   4       60.77       60.37      3.46 o 
  -5   1   4      145.89      160.84      4.67 o 
  -4   1   4       17.13       18.46      1.27 o 
  -3   1   4       30.58       28.89      1.54 o 
  -2   1   4      169.34      166.70      4.53 o 
  -1   1   4       76.65       79.23      2.49 o 
   0   1   4       77.56       68.68      2.99 o 
   1   1   4      140.62      133.15      2.50 o 
   2   1   4        1.21        0.88      0.90 o 
   3   1   4      135.16      143.19      2.30 o 
   4   1   4      165.04      168.44      2.71 o 
   5   1   4       11.41       16.46      0.71 o 
   6   1   4        0.04        0.61      0.32 o 
   7   1   4        8.20        9.85      1.28 o 
   8   1   4       52.64       49.19      1.75 o 
   9   1   4       17.67       24.99      2.69 o 
  10   1   4        1.09       -0.90      1.79 o 
  11   1   4       16.81       15.25      2.95 o 
  12   1   4        8.33        2.44      2.44 o 
  13   1   4        1.88        2.56      2.82 o 
  -9   2   4        0.00        0.27      1.16 o 
  -8   2   4        0.35       -2.05      2.05 o 
  -7   2   4        0.05       -0.26      1.15 o 
  -6   2   4       10.22       11.54      1.67 o 
  -5   2   4        3.78        3.76      0.80 o 
  -4   2   4       24.33       25.15      1.45 o 
  -3   2   4       89.90       93.96      2.99 o 
  -2   2   4      147.71      148.51      4.17 o 
  -1   2   4      473.83      483.48     11.69 o 
   0   2   4       91.23      103.90      2.99 o 
   1   2   4        5.38        7.92      0.54 o 
   2   2   4      693.94      644.83     11.21 o 
   3   2   4       39.58       49.01      1.09 o 
   4   2   4        0.47        1.88      0.29 o 
   5   2   4      180.64      167.18      2.26 o 
   6   2   4       12.88       12.02      0.49 o 
   7   2   4        3.87        4.43      0.53 o 
   8   2   4        3.62        4.36      0.69 o 
   9   2   4       18.50       17.56      2.31 o 
  10   2   4       14.92       11.66      2.44 o 
  11   2   4       29.62       31.02      3.46 o 
  12   2   4       54.71       58.96      5.00 o 
  13   2   4        0.13       -1.15      2.56 o 
  -9   3   4        1.09        0.20      1.35 o 
  -8   3   4        0.00        0.26      1.41 o 
  -7   3   4        0.05        0.64      1.28 o 
  -6   3   4        1.79        0.64      1.15 o 
  -5   3   4        2.85        3.65      0.86 o 
  -4   3   4       49.87       48.07      2.04 o 
  -3   3   4        1.52        1.08      1.15 o 
  -2   3   4       75.34       77.79      2.58 o 
  -1   3   4      250.17      238.48      6.16 o 
   0   3   4      193.39      222.85      7.50 o 
   1   3   4       25.45       21.84      1.02 o 
   2   3   4     3528.45     3812.58     61.83 o 
   3   3   4       20.74       22.28      0.69 o 
   4   3   4        6.42        8.14      0.39 o 
   5   3   4        1.69        0.60      0.22 o 
   6   3   4        2.62        4.79      0.46 o 
   7   3   4       34.04       32.44      1.31 o 
   8   3   4       16.28       15.76      1.16 o 
   9   3   4        5.37        5.77      1.86 o 
  10   3   4       16.69       21.53      2.82 o 
  11   3   4        0.13        0.51      2.18 o 
  12   3   4       42.19       48.07      4.74 o 
  13   3   4        8.91       14.10      3.33 o 
  -9   4   4        0.19       -0.13      1.67 o 
  -8   4   4        2.73        6.79      1.79 o 
  -7   4   4        3.40        2.18      1.54 o 
  -6   4   4        0.22        1.41      1.15 o 
  -5   4   4        3.28        3.85      1.35 o 
  -4   4   4        0.00       -0.38      0.73 o 
  -3   4   4       33.47       35.70      1.81 o 
  -2   4   4       38.07       39.12      1.77 o 
  -1   4   4      469.13      454.46      9.15 o 
   0   4   4      332.81      352.88      8.79 o 
   1   4   4        0.76        0.52      0.41 o 
   2   4   4     1406.04     1667.59     36.37 o 
   3   4   4        4.18        4.34      0.40 o 
   4   4   4       70.57       73.96      1.41 o 
   5   4   4       27.44       27.95      0.77 o 
   6   4   4        0.69        1.02      0.22 o 
   7   4   4       19.32       18.80      2.88 o 
   8   4   4        0.71        0.35      0.68 o 
   9   4   4       25.62       29.00      1.68 o 
  10   4   4       17.77       15.51      2.56 o 
  11   4   4       45.41       52.55      4.61 o 
  12   4   4        4.50        6.41      2.69 o 
  -8   5   4        3.25        0.26      1.67 o 
  -7   5   4        4.43        5.51      1.79 o 
  -6   5   4        0.02       -1.28      1.28 o 
  -5   5   4        2.51        2.74      0.86 o 
  -4   5   4        3.79        3.90      1.10 o 
  -3   5   4        0.43       -0.61      0.61 o 
  -2   5   4        3.40        2.54      0.64 o 
  -1   5   4       20.90       24.15      1.16 o 
   0   5   4        0.25        0.44      0.47 o 
   1   5   4       23.36       20.24      0.98 o 
   2   5   4       79.15       89.20      1.88 o 
   3   5   4       15.00       13.87      0.61 o 
   4   5   4       55.80       73.23      2.29 o 
   5   5   4      190.07      226.25      3.35 o 
   6   5   4       67.35       64.47      1.21 o 
   7   5   4        2.59        1.88      0.35 o 
   8   5   4       11.40       11.57      1.11 o 
   9   5   4       13.59       14.36      1.54 o 
  -8   6   4        2.13        2.56      1.92 o 
  -7   6   4        0.02       -0.51      1.54 o 
  -6   6   4        0.63        1.79      1.67 o 
  -5   6   4        8.94       10.25      2.05 o 
  -4   6   4        1.28        1.01      0.76 o 
  -3   6   4        0.09        0.09      0.74 o 
  -2   6   4       20.50       20.91      1.23 o 
  -1   6   4        2.13        4.08      0.69 o 
   0   6   4      274.65      271.24      5.87 o 
   1   6   4        1.58        2.26      0.59 o 
   2   6   4       57.14       53.95      1.50 o 
   3   6   4        0.14       -0.25      0.32 o 
   4   6   4        9.16        6.22      0.49 o 
   5   6   4       10.47        9.48      0.54 o 
   6   6   4        0.02       -0.25      0.34 o 
   7   6   4        1.37        1.65      0.44 o 
   8   6   4        7.21        7.66      0.68 o 
   9   6   4        1.11        3.08      1.28 o 
  -7   7   4       10.06       14.36      2.56 o 
  -6   7   4        8.63       10.90      2.18 o 
  -5   7   4        2.47        3.59      1.79 o 
  -4   7   4      109.95      117.34      4.21 o 
  -3   7   4       45.24       45.25      2.02 o 
  -2   7   4        1.73       -0.07      0.81 o 
  -1   7   4      479.94      494.64     10.24 o 
   0   7   4      100.52      100.19      4.70 o 
   1   7   4       20.46       18.03      1.91 o 
   2   7   4       59.05       56.33      2.29 o 
   3   7   4       38.25       40.53      1.44 o 
   4   7   4        3.44        1.66      0.44 o 
   5   7   4        1.01        0.61      0.43 o 
   6   7   4       10.43       13.20      0.81 o 
   7   7   4        0.28       -0.31      0.46 o 
   8   7   4       18.76       18.65      1.23 o 
   9   7   4        6.56        8.33      0.90 o 
  -6   8   4        0.12        0.51      1.92 o 
  -5   8   4       24.33       30.25      3.08 o 
  -4   8   4       80.00       83.66      7.43 o 
  -3   8   4       24.10       26.28      1.95 o 
  -2   8   4       29.17       30.33      2.88 o 
  -1   8   4      177.40      181.40      4.51 o 
   0   8   4       82.96       84.49      2.64 o 
   1   8   4        0.16       -0.64      0.74 o 
   2   8   4      327.35      325.24      7.03 o 
   3   8   4        1.92        1.07      0.74 o 
   4   8   4        6.72        3.09      0.74 o 
   5   8   4       28.63       23.70      1.08 o 
   6   8   4       76.98       74.99      2.26 o 
   7   8   4       16.65       13.25      1.00 o 
   8   8   4       20.10       19.23      1.39 o 
   9   8   4        4.59        6.54      1.15 o 
  -5   9   4        1.82        2.44      1.92 o 
  -4   9   4       13.97       16.54      2.69 o 
  -3   9   4        0.12        0.58      1.18 o 
  -2   9   4        3.90        2.76      1.18 o 
  -1   9   4       13.05       11.14      1.40 o 
   0   9   4       15.84       13.86      1.49 o 
   1   9   4        5.46        6.92      1.22 o 
   2   9   4      285.17      284.22      6.41 o 
   3   9   4        5.53        6.67      0.94 o 
   4   9   4       14.79       12.64      1.11 o 
   5   9   4        3.23        3.60      0.84 o 
   6   9   4        4.03        2.40      0.95 o 
   7   9   4       25.44       25.31      1.67 o 
   8   9   4        6.25        5.80      1.08 o 
   9   9   4        0.50       -0.38      1.03 o 
  10   9   4        6.32        4.36      1.15 o 
  -5  10   4        0.54       -1.79      1.79 o 
  -4  10   4        0.65        0.90      1.79 o 
  -3  10   4        0.55        0.11      1.22 o 
  -2  10   4        0.72        1.55      1.22 o 
  -1  10   4        0.00       -0.01      1.04 o 
   0  10   4        0.72        0.06      1.00 o 
   1  10   4        2.33        2.58      1.13 o 
   2  10   4        6.93        6.03      1.13 o 
   3  10   4       40.45       38.86      2.22 o 
   4  10   4       10.68       14.23      2.05 o 
   5  10   4        2.86        2.82      1.04 o 
   6  10   4       21.23       23.23      4.10 o 
   7  10   4        0.00        0.45      1.92 o 
   8  10   4        2.46        3.35      1.28 o 
   9  10   4        0.51       -1.15      1.15 o 
  10  10   4        4.26        5.13      1.41 o 
  -3  11   4        1.98        0.13      1.36 o 
  -2  11   4        1.48        2.30      1.31 o 
  -1  11   4        0.01       -1.08      1.08 o 
   0  11   4        3.36        5.18      1.31 o 
   1  11   4        2.06        1.41      1.09 o 
   2  11   4        7.13        6.13      1.31 o 
   3  11   4        0.80        1.28      1.54 o 
   4  11   4       18.96       22.69      2.69 o 
   5  11   4        0.04       -1.03      1.15 o 
   6  11   4        1.01        1.79      1.54 o 
   7  11   4       12.63       18.07      2.31 o 
   8  11   4        0.01        0.51      1.41 o 
   9  11   4       11.69       12.05      1.92 o 
  10  11   4        1.39        2.56      1.41 o 
  -2  12   4        0.62       -0.06      1.35 o 
  -1  12   4        0.30        1.44      1.31 o 
   0  12   4        8.48       10.36      1.72 o 
   1  12   4        3.57        5.06      1.45 o 
   2  12   4        0.78       -1.03      1.67 o 
   3  12   4       16.75       20.12      2.82 o 
   4  12   4       20.87       22.69      2.82 o 
   5  12   4       10.85       10.13      2.31 o 
   6  12   4       14.80       23.46      2.82 o 
   7  12   4        2.15        0.38      1.79 o 
   8  12   4        0.00        1.92      1.67 o 
   9  12   4        7.26        9.10      2.05 o 
   0  13   4        3.06        3.20      2.31 o 
   1  13   4        0.00       -0.26      1.92 o 
   2  13   4        0.13       -1.79      1.92 o 
   3  13   4        0.54        0.64      1.92 o 
   4  13   4        6.22        5.64      2.18 o 
   5  13   4        1.66        2.95      1.92 o 
   6  13   4        5.81        7.82      2.31 o 
   7  13   4        0.13        0.51      1.92 o 
  -4 -12   5        0.32       -0.38      2.05 o 
  -3 -12   5        1.29        2.44      2.18 o 
  -2 -12   5        7.18        6.02      2.31 o 
  -1 -12   5        0.97        3.97      2.18 o 
   0 -12   5        3.91        3.20      1.58 o 
   1 -12   5        6.81       12.95      1.93 o 
   2 -12   5        4.62        9.39      3.65 o 
   3 -12   5        2.86        4.87      2.44 o 
   4 -12   5        6.93        5.51      2.56 o 
  -5 -11   5        0.00       -0.64      1.79 o 
  -4 -11   5        0.02       -1.15      1.79 o 
  -3 -11   5        0.05       -1.67      1.67 o 
  -2 -11   5        0.24        1.92      2.05 o 
  -1 -11   5        7.72        7.74      1.73 o 
   0 -11   5        0.84        0.09      1.22 o 
   1 -11   5        2.53        3.91      1.54 o 
   2 -11   5        0.03        0.61      1.22 o 
   3 -11   5        0.08       -1.35      1.35 o 
   4 -11   5        0.53        0.26      2.05 o 
   5 -11   5        2.57        1.15      1.92 o 
  -7 -10   5        2.06        1.28      2.05 o 
  -6 -10   5        0.08        2.05      1.79 o 
  -5 -10   5        8.45        7.56      2.18 o 
  -4 -10   5        0.93        0.26      1.79 o 
  -3 -10   5        1.43       -1.54      1.54 o 
  -2 -10   5       15.46       13.35      1.67 o 
  -1 -10   5        0.09       -1.00      1.00 o 
   0 -10   5        3.01        1.62      1.28 o 
   1 -10   5       11.24       11.39      1.73 o 
   2 -10   5        0.09        0.51      1.18 o 
   3 -10   5        0.05        0.26      2.05 o 
   4 -10   5        1.42       -0.29      2.05 o 
   5 -10   5       15.10       21.79      3.08 o 
   6 -10   5       10.42        8.46      2.31 o 
   7 -10   5        1.05        0.77      2.18 o 
  -7  -9   5        0.93        2.31      1.92 o 
  -6  -9   5        0.96        0.90      1.67 o 
  -5  -9   5       22.26       25.38      2.82 o 
  -4  -9   5       19.45       19.61      2.56 o 
  -3  -9   5       28.65       27.25      2.08 o 
  -2  -9   5       55.99       56.48      4.93 o 
  -1  -9   5        2.05        0.32      1.18 o 
   0  -9   5       40.03       36.72      3.46 o 
   1  -9   5       19.68       18.65      1.77 o 
   2  -9   5        2.91        3.47      1.22 o 
   3  -9   5        0.01        0.19      1.00 o 
   4  -9   5        0.84        0.19      1.09 o 
   5  -9   5       11.43       14.74      2.44 o 
   6  -9   5        0.17        0.00      1.79 o 
   7  -9   5        0.87       -1.79      1.79 o 
   8  -9   5        6.07        6.67      2.31 o 
  -8  -8   5        0.75       -0.38      1.67 o 
  -7  -8   5        0.15        1.67      1.67 o 
  -6  -8   5        0.01       -1.41      1.41 o 
  -5  -8   5        3.88        5.38      1.67 o 
  -4  -8   5        3.83        3.85      1.67 o 
  -3  -8   5       23.80       26.26      1.86 o 
  -2  -8   5        0.02        1.38      1.04 o 
  -1  -8   5       33.82       31.42      2.08 o 
   0  -8   5        3.84        0.69      1.04 o 
   1  -8   5        3.60        0.07      0.81 o 
   2  -8   5        3.16        3.35      0.86 o 
   3  -8   5        0.16        0.11      0.70 o 
   4  -8   5        7.61        4.57      1.13 o 
   5  -8   5        0.00       -0.32      1.00 o 
   6  -8   5        2.62        2.95      1.67 o 
   7  -8   5        7.18        8.20      2.05 o 
   8  -8   5        2.28        1.54      1.79 o 
   9  -8   5        0.01       -1.79      1.79 o 
  -9  -7   5        0.06       -1.54      1.67 o 
  -8  -7   5        0.32       -0.64      1.54 o 
  -7  -7   5        0.11       -0.36      1.79 o 
  -6  -7   5        0.25       -1.15      1.41 o 
  -5  -7   5        5.40        4.49      1.67 o 
  -4  -7   5        1.64        1.16      0.95 o 
  -3  -7   5        0.05       -0.04      0.86 o 
  -2  -7   5       13.26       12.71      1.36 o 
  -1  -7   5        0.03        0.19      0.91 o 
   0  -7   5       11.09       13.34      1.08 o 
   1  -7   5        5.08        1.92      1.60 o 
   2  -7   5       74.39       65.26      2.21 o 
   3  -7   5      265.66      264.73      5.89 o 
   4  -7   5        1.06        1.49      0.71 o 
   5  -7   5       13.67       11.61      1.73 o 
   6  -7   5        8.47        6.79      1.79 o 
   7  -7   5        0.76        0.51      1.41 o 
   8  -7   5        1.19       -0.77      1.41 o 
   9  -7   5        1.54       -1.41      1.54 o 
  10  -7   5        0.04       -0.90      1.79 o 
  -9  -6   5        1.50        1.92      1.67 o 
  -8  -6   5        1.38        0.77      1.54 o 
  -7  -6   5        9.73        7.31      1.79 o 
  -6  -6   5        0.05        0.00      1.28 o 
  -5  -6   5        0.33        0.77      1.41 o 
  -4  -6   5        0.79        0.26      0.82 o 
  -3  -6   5        1.37       -0.39      0.77 o 
  -2  -6   5       19.64       20.93      1.23 o 
  -1  -6   5        3.34        3.58      0.71 o 
   0  -6   5        2.48        1.76      0.64 o 
   1  -6   5       20.51       20.04      1.15 o 
   2  -6   5      324.39      323.30      6.90 o 
   3  -6   5      515.58      476.39     11.14 o 
   4  -6   5        1.71        1.18      0.73 o 
   5  -6   5       31.46       32.95      1.79 o 
   6  -6   5       14.27       11.28      1.79 o 
   7  -6   5        2.51        0.77      1.41 o 
   8  -6   5        0.28        0.13      1.41 o 
   9  -6   5        1.64        2.05      1.67 o 
  10  -6   5        0.23       -1.41      1.41 o 
  -9  -5   5        3.76        2.44      1.67 o 
  -8  -5   5        0.51        0.00      1.41 o 
  -7  -5   5       50.02       50.25      3.46 o 
  -6  -5   5        7.27        8.97      1.67 o 
  -5  -5   5        0.04        0.26      1.15 o 
  -4  -5   5       39.96       42.71      2.56 o 
  -3  -5   5       30.82       31.77      2.24 o 
  -2  -5   5       43.15       40.14      1.95 o 
  -1  -5   5        0.03        0.96      0.73 o 
   0  -5   5        4.25        4.34      0.66 o 
   1  -5   5       46.90       45.56      1.30 o 
   2  -5   5       80.39       84.29      2.31 o 
   3  -5   5       28.73       25.12      2.81 o 
   4  -5   5       95.74      102.12      2.69 o 
   5  -5   5     1203.38     1196.49     22.96 o 
   6  -5   5        1.29        2.61      1.04 o 
   7  -5   5      122.48      124.08      5.77 o 
   8  -5   5      147.90      143.30      6.41 o 
   9  -5   5        7.76       10.51      1.92 o 
  10  -5   5        3.93        2.82      1.54 o 
  11  -5   5        5.12        3.97      1.67 o 
  -9  -4   5        2.85        2.82      1.67 o 
  -8  -4   5        0.89       -0.77      1.41 o 
  -7  -4   5       35.46       36.27      2.95 o 
  -6  -4   5       11.19       12.95      1.79 o 
  -5  -4   5        9.01       11.47      1.13 o 
  -4  -4   5        3.12        3.72      1.47 o 
  -3  -4   5        0.78        0.67      0.68 o 
  -2  -4   5       15.12       13.21      1.09 o 
  -1  -4   5      142.61      134.06      4.42 o 
   0  -4   5       31.13       29.24      1.54 o 
   1  -4   5        7.55       11.06      0.79 o 
   2  -4   5       12.72       12.36      0.61 o 
   3  -4   5      224.87      212.35      3.90 o 
   4  -4   5        8.71       10.09      0.70 o 
   5  -4   5      445.79      451.23      7.80 o 
   6  -4   5      142.32      138.23      4.12 o 
   7  -4   5      156.50      148.69      6.28 o 
   8  -4   5      192.50      202.78      8.08 o 
   9  -4   5        9.51       13.84      1.79 o 
  10  -4   5        0.11        0.00      1.28 o 
  11  -4   5        3.78        2.82      1.41 o 
  -9  -3   5        0.99       -1.15      1.41 o 
  -8  -3   5        0.03       -1.28      1.28 o 
  -7  -3   5        9.73        8.33      1.67 o 
  -6  -3   5        2.54        1.92      1.28 o 
  -5  -3   5        4.51        5.09      0.89 o 
  -4  -3   5        2.65        2.08      0.77 o 
  -3  -3   5       19.51       21.19      1.40 o 
  -2  -3   5       19.41       16.65      1.15 o 
  -1  -3   5       68.29       61.10      3.01 o 
   0  -3   5       47.33       51.07      2.24 o 
   1  -3   5        3.31        3.08      0.63 o 
   2  -3   5       59.43       72.56      1.89 o 
   3  -3   5      644.82      657.84      9.86 o 
   4  -3   5        1.44        2.97      0.46 o 
   5  -3   5       31.87       31.37      1.43 o 
   6  -3   5       16.73       16.79      0.93 o 
   7  -3   5       46.32       48.58      2.82 o 
   8  -3   5       15.65       14.36      1.54 o 
   9  -3   5        7.77        6.28      1.28 o 
  10  -3   5        0.52        0.51      1.03 o 
  11  -3   5        6.29        8.72      1.54 o 
  12  -3   5        9.00        5.51      2.95 o 
  -9  -2   5        0.01       -1.41      1.41 o 
  -8  -2   5        0.56       -1.41      1.41 o 
  -7  -2   5        6.83        4.49      1.67 o 
  -6  -2   5        0.30        0.64      1.15 o 
  -5  -2   5        2.94        3.35      1.47 o 
  -4  -2   5        0.25       -0.50      0.68 o 
  -3  -2   5       14.29       15.21      1.18 o 
  -2  -2   5        3.57        3.76      0.61 o 
  -1  -2   5       10.69       11.53      0.95 o 
   0  -2   5      337.33      338.78     12.05 o 
   1  -2   5      209.17      209.49      5.48 o 
   2  -2   5       70.71       88.17      3.77 o 
   3  -2   5       80.48       98.59      2.60 o 
   4  -2   5       19.55       20.94      0.63 o 
   5  -2   5       26.11       26.65      0.92 o 
   6  -2   5       95.42       95.17      2.32 o 
   7  -2   5       47.03       47.64      1.62 o 
   8  -2   5        2.57        3.85      1.03 o 
   9  -2   5        2.24        2.31      1.03 o 
  10  -2   5        2.57        2.31      1.03 o 
  11  -2   5        0.04       -1.15      1.47 o 
  12  -2   5       11.15       13.72      3.08 o 
  -9  -1   5        0.08        1.15      1.54 o 
  -8  -1   5        7.11        5.51      1.79 o 
  -7  -1   5        1.75        0.26      1.28 o 
  -6  -1   5        7.57        5.02      1.22 o 
  -5  -1   5        0.01       -0.27      0.64 o 
  -4  -1   5        1.17       -0.53      0.56 o 
  -3  -1   5       51.04       52.57      2.08 o 
  -2  -1   5       18.29       14.60      1.04 o 
  -1  -1   5        0.02        0.64      0.54 o 
   0  -1   5        3.98        3.25      0.52 o 
   1  -1   5       75.85      108.82      5.26 o 
   2  -1   5     3451.85     3958.06    124.75 o 
   3  -1   5      291.34      317.31      6.54 o 
   4  -1   5        4.27        2.91      0.38 o 
   5  -1   5       73.95       85.33      1.79 o 
   6  -1   5        7.63       10.35      1.04 o 
   7  -1   5        2.50        1.72      0.39 o 
   8  -1   5       14.03       14.36      1.41 o 
   9  -1   5        2.55        3.08      0.77 o 
  10  -1   5        0.04       -0.41      0.90 o 
  11  -1   5        0.03        1.92      2.18 o 
  12  -1   5        0.00       -1.92      2.18 o 
  13  -1   5        6.82        4.61      2.95 o 
  -9   0   5        0.82       -1.15      1.41 o 
  -8   0   5       19.77       18.46      2.31 o 
  -7   0   5        9.71       10.65      1.36 o 
  -6   0   5       12.47       11.46      2.31 o 
  -5   0   5        8.74        9.71      1.59 o 
  -4   0   5      146.90      161.93      3.77 o 
  -3   0   5       32.84       37.86      3.97 o 
  -2   0   5       61.55       62.80      2.14 o 
  -1   0   5        2.60        1.37      0.58 o 
   0   0   5      200.79      195.55      5.17 o 
   1   0   5     1692.50     1837.36     65.09 o 
   2   0   5     1156.56     1171.41     19.43 o 
   3   0   5     1276.42     1326.79     19.62 o 
   4   0   5      620.35      771.74     11.53 o 
   5   0   5      494.36      478.26      7.31 o 
   6   0   5        9.94        7.85      0.43 o 
   7   0   5        0.54       -0.26      0.46 o 
   8   0   5        4.79        4.33      0.52 o 
   9   0   5        9.97       10.16      0.64 o 
  10   0   5        5.30        0.64      1.92 o 
  11   0   5        2.79       -0.90      1.92 o 
  12   0   5        0.68       -2.18      2.18 o 
  13   0   5        1.03       -1.79      2.56 o 
  -9   1   5        1.59        1.03      1.67 o 
  -8   1   5        6.83        6.15      1.79 o 
  -7   1   5       23.19       24.75      1.77 o 
  -6   1   5       10.87       11.75      1.31 o 
  -5   1   5       15.99       17.99      2.31 o 
  -4   1   5        0.14       -0.45      0.71 o 
  -3   1   5       45.56       46.66      1.99 o 
  -2   1   5        0.70       -0.06      0.63 o 
  -1   1   5       51.56       47.70      1.99 o 
   0   1   5      310.30      305.86      7.70 o 
   1   1   5      247.16      283.06      5.82 o 
   2   1   5      193.45      164.83      3.58 o 
   3   1   5      352.73      296.63      5.76 o 
   4   1   5       31.45       39.63      0.88 o 
   5   1   5      168.32      145.60      2.43 o 
   6   1   5        0.18        0.10      0.24 o 
   7   1   5       13.92       15.66      0.69 o 
   8   1   5        0.13       -1.41      1.41 o 
   9   1   5      122.94      121.51      6.28 o 
  10   1   5       24.81       20.89      3.08 o 
  11   1   5       12.32       10.90      2.82 o 
  12   1   5        0.94       -2.44      2.44 o 
  13   1   5        4.32        0.00      2.56 o 
  -9   2   5        0.24        0.26      1.67 o 
  -8   2   5        2.24        2.56      1.54 o 
  -7   2   5        4.59        4.61      1.54 o 
  -6   2   5        0.22       -0.26      1.15 o 
  -5   2   5        5.84        5.86      1.04 o 
  -4   2   5       19.75       21.91      1.49 o 
  -3   2   5        3.43        3.80      0.91 o 
  -2   2   5       11.86       14.18      1.09 o 
  -1   2   5       43.27       44.84      1.86 o 
   0   2   5       17.91       20.30      1.22 o 
   1   2   5       25.23       28.20      1.36 o 
   2   2   5       10.27       11.67      0.67 o 
   3   2   5       11.54       11.08      0.53 o 
   4   2   5        0.44       -0.27      0.35 o 
   5   2   5        5.24        3.61      0.37 o 
   6   2   5       12.51       10.53      0.40 o 
   7   2   5      190.74      183.56      3.01 o 
   8   2   5       21.99       19.31      1.73 o 
   9   2   5       52.45       54.99      4.23 o 
  10   2   5      211.14      197.91      9.10 o 
  11   2   5        4.34        1.92      2.31 o 
  12   2   5       10.63        5.13      2.82 o 
  13   2   5        4.93        4.36      2.69 o 
  -8   3   5        0.02       -1.03      1.41 o 
  -7   3   5        1.12        2.31      1.54 o 
  -6   3   5        3.23        2.05      1.41 o 
  -5   3   5        1.61        1.30      0.96 o 
  -4   3   5        5.22        5.41      0.98 o 
  -3   3   5       37.78       37.47      1.90 o 
  -2   3   5      175.39      181.50      5.08 o 
  -1   3   5        0.62        0.19      0.63 o 
   0   3   5     1090.31     1172.22     27.55 o 
   1   3   5        6.21        5.10      0.73 o 
   2   3   5       20.45       17.48      0.77 o 
   3   3   5       78.92       81.10      1.74 o 
   4   3   5       22.74       30.21      0.97 o 
   5   3   5      211.74      186.49      3.03 o 
   6   3   5       35.13       35.73      0.71 o 
   7   3   5        0.08       -0.07      0.23 o 
   8   3   5       37.91       38.37      1.55 o 
   9   3   5        5.84        6.54      2.18 o 
  10   3   5       91.28       92.67      5.77 o 
  11   3   5       26.63       26.66      3.20 o 
  12   3   5      103.62      114.85      7.05 o 
  13   3   5        3.27        5.77      2.95 o 
  -8   4   5        0.00       -1.54      1.54 o 
  -7   4   5        0.07       -0.38      1.41 o 
  -6   4   5        6.06        6.15      1.79 o 
  -5   4   5        6.99        8.56      1.22 o 
  -4   4   5        4.19        5.14      1.00 o 
  -3   4   5      176.63      179.44      5.21 o 
  -2   4   5       31.79       32.50      1.86 o 
  -1   4   5        0.08        0.58      0.63 o 
   0   4   5      598.32      634.88     12.53 o 
   1   4   5       17.60       15.90      1.12 o 
   2   4   5        4.65        2.67      0.43 o 
   3   4   5       29.40       42.00      1.15 o 
   4   4   5       41.42       30.96      1.03 o 
   5   4   5        0.63        0.62      0.28 o 
   6   4   5       15.06       18.18      0.56 o 
   7   4   5      149.37      140.38      2.68 o 
   8   4   5      108.32      105.96      3.41 o 
   9   4   5      159.09      172.14      7.95 o 
  10   4   5        0.07        3.33      2.18 o 
  11   4   5      117.17      122.15      6.92 o 
  12   4   5      171.66      184.58      9.23 o 
  13   4   5        2.04        3.20      2.82 o 
  -7   5   5        0.19        0.90      1.67 o 
  -6   5   5        0.06       -1.28      1.28 o 
  -5   5   5        1.42        1.28      1.54 o 
  -4   5   5        0.84        0.32      0.91 o 
  -3   5   5        0.37       -0.58      0.71 o 
  -2   5   5       31.36       31.84      1.50 o 
  -1   5   5       12.81       11.87      0.91 o 
   0   5   5       29.28       30.01      1.57 o 
   1   5   5        0.15       -0.06      0.47 o 
   2   5   5        2.65        3.64      0.54 o 
   3   5   5      241.38      280.27     10.40 o 
   4   5   5       32.29       36.04      0.98 o 
   5   5   5       27.90       32.50      0.90 o 
   6   5   5        4.91        6.11      0.54 o 
   7   5   5        1.58        2.10      0.35 o 
   8   5   5        6.85        8.19      0.67 o 
   9   5   5       19.95       18.84      1.67 o 
  -7   6   5        1.44        3.08      1.79 o 
  -6   6   5        4.86        6.02      1.92 o 
  -5   6   5        4.79        4.74      1.79 o 
  -4   6   5        0.58       -0.23      1.04 o 
  -3   6   5        9.28        8.07      1.47 o 
  -2   6   5       52.79       53.04      2.02 o 
  -1   6   5       32.28       34.24      2.36 o 
   0   6   5        3.63        1.51      0.72 o 
   1   6   5        4.50        5.35      1.11 o 
   2   6   5       10.18       11.11      0.95 o 
   3   6   5        5.33        4.65      0.61 o 
   4   6   5        3.48        0.82      0.37 o 
   5   6   5       33.71       34.44      1.00 o 
   6   6   5       10.72        9.05      0.58 o 
   7   6   5        0.81       -0.18      0.42 o 
   8   6   5        4.96        6.55      1.00 o 
   9   6   5        1.69        0.95      0.89 o 
  -6   7   5       36.74       41.66      3.97 o 
  -5   7   5       12.97       11.28      2.44 o 
  -4   7   5       13.80       10.85      1.63 o 
  -3   7   5      149.38      167.71      5.39 o 
  -2   7   5       55.14       61.36      2.85 o 
  -1   7   5        0.59       -0.76      0.76 o 
   0   7   5        1.10        0.26      1.27 o 
   1   7   5       11.08       10.39      2.45 o 
   2   7   5        8.86        6.77      1.57 o 
   3   7   5        0.15       -0.28      0.48 o 
   4   7   5        0.53        0.98      0.49 o 
   5   7   5        7.45        6.63      0.65 o 
   6   7   5       57.01       53.70      1.58 o 
   7   7   5        1.59        2.27      0.58 o 
   8   7   5       43.58       41.04      1.70 o 
   9   7   5       18.74       19.77      1.54 o 
  -6   8   5       22.39       26.53      3.20 o 
  -5   8   5        4.24        4.87      2.05 o 
  -4   8   5       11.00       12.31      2.31 o 
  -3   8   5       44.74       54.66      2.94 o 
  -2   8   5       35.42       38.58      2.95 o 
  -1   8   5        0.94        1.68      1.04 o 
   0   8   5      201.80      210.41      6.16 o 
   1   8   5        8.53       10.88      1.01 o 
   2   8   5        9.24        6.66      1.18 o 
   3   8   5       23.56       22.29      1.48 o 
   4   8   5       85.57       77.94      3.99 o 
   5   8   5       20.96       10.90      1.20 o 
   6   8   5       66.08       62.28      2.08 o 
   7   8   5        4.67        3.11      0.83 o 
   8   8   5       45.59       43.92      2.12 o 
   9   8   5       74.44       73.47      2.68 o 
  -5   9   5        0.00        2.56      2.18 o 
  -4   9   5        2.81        4.87      2.18 o 
  -3   9   5        0.87        0.28      1.13 o 
  -2   9   5        9.97        9.43      1.58 o 
  -1   9   5        2.63        5.49      1.26 o 
   0   9   5      177.51      200.42      6.16 o 
   1   9   5        9.66        7.95      1.22 o 
   2   9   5        9.39       10.98      1.31 o 
   3   9   5        7.26        9.74      2.11 o 
   4   9   5        2.05        0.45      0.82 o 
   5   9   5       25.17       24.99      2.31 o 
   6   9   5        1.45        0.06      0.89 o 
   7   9   5        0.69        0.43      0.89 o 
   8   9   5        7.35        5.77      1.11 o 
   9   9   5        6.70        4.23      1.28 o 
  10   9   5        2.99        3.20      1.03 o 
  -4  10   5        0.40       -1.03      1.92 o 
  -3  10   5        0.26       -0.44      1.26 o 
  -2  10   5        0.09        1.05      1.22 o 
  -1  10   5        0.25       -1.03      1.09 o 
   0  10   5        0.00        0.77      1.09 o 
   1  10   5       37.76       33.80      4.87 o 
   2  10   5        4.87        5.22      1.22 o 
   3  10   5       20.14       17.23      1.58 o 
   4  10   5       32.99       33.20      2.82 o 
   5  10   5        0.30       -0.90      1.28 o 
   6  10   5        1.40        1.28      1.00 o 
   7  10   5        0.26        1.67      1.00 o 
   8  10   5       10.95       13.82      1.44 o 
   9  10   5        0.26       -1.80      1.86 o 
  10  10   5        0.10       -0.90      1.15 o 
  -3  11   5        0.16        1.54      2.05 o 
  -2  11   5        3.69        2.76      1.45 o 
  -1  11   5        0.47       -0.42      1.22 o 
   0  11   5        0.36       -1.12      1.13 o 
   1  11   5        6.53        7.62      1.40 o 
   2  11   5       15.42       20.38      2.69 o 
   3  11   5        2.50        1.79      1.54 o 
   4  11   5       12.70       15.51      2.31 o 
   5  11   5       12.08       16.46      1.60 o 
   6  11   5        0.16        1.03      1.67 o 
   7  11   5       35.02       42.80      2.44 o 
   8  11   5        4.64        7.82      1.79 o 
   9  11   5        0.18        0.26      1.41 o 
  10  11   5        0.21       -1.03      1.28 o 
  -1  12   5        0.63       -0.76      1.47 o 
   0  12   5        0.06        0.34      1.47 o 
   1  12   5        7.78       10.25      2.56 o 
   2  12   5       17.66       16.92      2.69 o 
   3  12   5        8.83       10.38      2.31 o 
   4  12   5       10.15       10.77      2.18 o 
   5  12   5        2.28        4.49      1.92 o 
   6  12   5        0.09       -0.13      1.54 o 
   7  12   5        5.87        8.46      2.18 o 
   8  12   5        8.32        9.36      2.18 o 
   9  12   5        0.09        0.00      1.67 o 
   1  13   5        0.50        0.77      2.05 o 
   2  13   5        2.81        2.95      2.18 o 
   3  13   5        1.45        0.64      1.92 o 
   4  13   5        4.00        8.97      2.31 o 
   5  13   5        0.34        1.54      1.79 o 
   6  13   5        0.20       -0.51      1.92 o 
   7  13   5        0.04       -0.51      1.92 o 
  -3 -12   6        0.71        2.69      2.44 o 
  -2 -12   6        3.84        5.77      2.69 o 
  -1 -12   6        2.84        0.26      2.05 o 
   0 -12   6        1.85        1.55      1.99 o 
   1 -12   6        2.89        3.10      3.65 o 
   2 -12   6        5.09        5.30      1.86 o 
   3 -12   6        0.04       -0.64      2.31 o 
  -4 -11   6        0.07        1.54      2.18 o 
  -3 -11   6        3.45        2.95      2.18 o 
  -2 -11   6        0.11       -1.92      1.92 o 
  -1 -11   6        2.26        2.98      1.39 o 
   0 -11   6        0.04        0.10      1.31 o 
   1 -11   6        0.06        0.11      1.26 o 
   2 -11   6        1.14        2.07      1.49 o 
   3 -11   6        6.93       12.49      1.95 o 
   4 -11   6       11.51       15.00      2.95 o 
   5 -11   6        2.16        3.59      2.18 o 
  -6 -10   6        0.77       -0.51      2.05 o 
  -5 -10   6        2.89        2.44      2.05 o 
  -4 -10   6        7.98        5.77      2.31 o 
  -3 -10   6        0.02       -0.26      1.79 o 
  -2 -10   6        3.48        1.28      2.05 o 
  -1 -10   6        3.62        5.13      1.36 o 
   0 -10   6        0.12       -0.70      1.09 o 
   1 -10   6        0.34        1.29      1.17 o 
   2 -10   6        1.62       -0.08      1.28 o 
   3 -10   6       11.17       12.53      1.71 o 
   4 -10   6       13.04       18.59      2.82 o 
   5 -10   6        0.03       -0.90      1.79 o 
   6 -10   6        3.49        4.36      2.18 o 
  -6  -9   6        7.39        8.08      2.31 o 
  -5  -9   6       12.48        9.10      2.31 o 
  -4  -9   6       13.34       17.95      2.56 o 
  -3  -9   6        5.90        5.64      2.18 o 
  -2  -9   6       16.57       17.14      2.63 o 
  -1  -9   6        6.16        4.26      1.60 o 
   0  -9   6        7.32        8.41      1.92 o 
   1  -9   6        0.87        2.13      1.13 o 
   2  -9   6        0.09       -0.06      1.00 o 
   3  -9   6       19.20       18.07      1.86 o 
   4  -9   6        2.77        3.20      1.27 o 
   5  -9   6        0.12       -1.54      1.54 o 
   6  -9   6       12.05       11.41      2.56 o 
   7  -9   6        1.49        0.00      1.79 o 
   8  -9   6        0.54        1.03      2.05 o 
  -7  -8   6        2.18        5.02      1.44 o 
  -6  -8   6        1.18        2.31      1.92 o 
  -5  -8   6       10.87       15.13      2.44 o 
  -4  -8   6        0.95        3.20      1.79 o 
  -3  -8   6        5.20        5.48      1.36 o 
  -2  -8   6        1.49        0.19      1.09 o 
  -1  -8   6        2.72       -1.04      1.04 o 
   0  -8   6       12.36       10.54      1.45 o 
   1  -8   6        1.81        0.38      1.04 o 
   2  -8   6        4.61        4.66      0.90 o 
   3  -8   6        0.29       -0.05      0.75 o 
   4  -8   6       12.71       19.22      1.67 o 
   5  -8   6        6.39        5.13      1.79 o 
   6  -8   6        1.92        2.31      1.67 o 
   7  -8   6        0.00       -0.38      1.67 o 
   8  -8   6        1.38        1.92      1.79 o 
   9  -8   6        1.57       -1.15      2.18 o 
  -8  -7   6        0.00       -0.26      1.79 o 
  -7  -7   6        2.39        1.92      1.67 o 
  -6  -7   6        0.18        1.15      1.54 o 
  -5  -7   6        0.15       -0.38      1.54 o 
  -4  -7   6        2.25        0.90      1.54 o 
  -3  -7   6        0.02        0.42      0.89 o 
  -2  -7   6        1.57        0.51      0.95 o 
  -1  -7   6        6.15        4.94      1.22 o 
   0  -7   6       67.57       59.95      2.81 o 
   1  -7   6      297.81      296.13      7.85 o 
   2  -7   6       11.50       12.54      1.07 o 
   3  -7   6       53.12       56.82      2.03 o 
   4  -7   6        6.21        5.21      0.85 o 
   5  -7   6        0.04        0.31      0.95 o 
   6  -7   6        4.44        5.64      1.67 o 
   7  -7   6        7.20        8.20      1.79 o 
   8  -7   6        1.67        1.79      1.67 o 
   9  -7   6        0.77        1.54      1.79 o 
  10  -7   6        7.40        7.69      2.31 o 
  -8  -6   6        0.47        0.26      1.54 o 
  -7  -6   6        0.94        0.90      1.54 o 
  -6  -6   6        1.18        0.26      1.41 o 
  -5  -6   6        2.95        3.08      1.54 o 
  -4  -6   6       12.65       13.46      1.47 o 
  -3  -6   6        0.46        1.22      0.91 o 
  -2  -6   6        1.21        1.73      0.91 o 
  -1  -6   6        1.91        1.71      0.71 o 
   0  -6   6       93.28       97.77      3.95 o 
   1  -6   6      352.52      338.05     11.58 o 
   2  -6   6       12.51       12.08      1.13 o 
   3  -6   6      209.94      217.77      5.00 o 
   4  -6   6       18.64       16.59      1.79 o 
   5  -6   6        7.26        5.38      1.13 o 
   6  -6   6        2.34       -0.64      1.28 o 
   7  -6   6        0.23        0.51      1.28 o 
   8  -6   6        1.08        0.26      1.41 o 
   9  -6   6        0.32       -0.38      1.41 o 
  10  -6   6        0.08       -0.51      1.54 o 
  -8  -5   6        3.06        3.85      1.79 o 
  -7  -5   6        0.30        1.67      1.41 o 
  -6  -5   6        2.35        2.31      1.41 o 
  -5  -5   6        9.23        8.38      1.22 o 
  -4  -5   6        0.58        0.92      0.89 o 
  -3  -5   6       15.63       14.40      1.31 o 
  -2  -5   6        3.63        1.44      0.86 o 
  -1  -5   6        0.12       -0.48      0.77 o 
   0  -5   6       42.31       42.21      2.00 o 
   1  -5   6        3.70        3.69      0.52 o 
   2  -5   6      242.91      264.69      4.89 o 
   3  -5   6     1610.56     1600.23     30.59 o 
   4  -5   6      111.42      114.92      3.01 o 
   5  -5   6      206.62      200.89      5.33 o 
   6  -5   6      381.46      390.27     15.38 o 
   7  -5   6        2.03        2.31      1.41 o 
   8  -5   6        9.18        9.23      1.67 o 
   9  -5   6       11.39       11.15      1.92 o 
  10  -5   6        0.03       -0.51      1.41 o 
  11  -5   6        0.46       -0.13      1.41 o 
  -9  -4   6        8.11        4.61      2.31 o 
  -8  -4   6        2.46        0.51      1.54 o 
  -7  -4   6        1.07        0.00      1.41 o 
  -6  -4   6        0.05        0.38      1.28 o 
  -5  -4   6        1.34       -0.13      1.15 o 
  -4  -4   6        4.88        6.84      0.86 o 
  -3  -4   6        5.81        6.23      0.98 o 
  -2  -4   6        1.83        3.78      0.91 o 
  -1  -4   6        2.33        3.23      0.86 o 
   0  -4   6        1.78        1.43      0.77 o 
   1  -4   6       20.56       16.89      1.27 o 
   2  -4   6        1.00        0.42      0.42 o 
   3  -4   6      412.70      394.47      6.90 o 
   4  -4   6       67.54       58.39      1.53 o 
   5  -4   6      274.89      284.54      5.93 o 
   6  -4   6      293.28      282.55      7.43 o 
   7  -4   6        6.07        4.61      1.41 o 
   8  -4   6        5.52        5.51      1.54 o 
   9  -4   6        4.64        5.13      1.41 o 
  10  -4   6        3.90        3.72      1.41 o 
  11  -4   6        0.38        2.05      1.28 o 
  12  -4   6        0.60        0.38      1.28 o 
  -9  -3   6        0.63       -1.79      1.79 o 
  -8  -3   6        0.61       -0.26      1.67 o 
  -7  -3   6        3.38        3.85      1.54 o 
  -6  -3   6        0.00       -0.51      1.28 o 
  -5  -3   6        1.79        1.15      1.15 o 
  -4  -3   6        8.52        7.36      1.04 o 
  -3  -3   6        2.52        2.60      0.69 o 
  -2  -3   6       50.77       49.10      2.08 o 
  -1  -3   6        3.91        3.34      0.83 o 
   0  -3   6       34.65       35.09      2.37 o 
   1  -3   6      282.45      286.82      7.43 o 
   2  -3   6        0.08        0.43      0.58 o 
   3  -3   6       15.61       10.23      0.95 o 
   4  -3   6        3.63        2.47      0.37 o 
   5  -3   6       23.62       26.26      0.81 o 
   6  -3   6        0.58       -0.40      0.58 o 
   7  -3   6       21.02       17.05      1.67 o 
   8  -3   6        4.34        3.08      1.15 o 
   9  -3   6       10.15       10.77      1.54 o 
  10  -3   6       22.75       21.66      2.05 o 
  11  -3   6        1.90        2.18      1.15 o 
  12  -3   6        0.00        0.26      2.44 o 
  -9  -2   6        0.62       -1.79      1.79 o 
  -8  -2   6        0.04       -1.28      1.54 o 
  -7  -2   6        0.19        0.38      1.41 o 
  -6  -2   6        0.00        1.92      1.41 o 
  -5  -2   6        0.04       -0.13      1.15 o 
  -4  -2   6        0.67        0.73      0.77 o 
  -3  -2   6        3.90        3.58      1.54 o 
  -2  -2   6       20.14       15.90      1.18 o 
  -1  -2   6       27.44       30.67      1.33 o 
   0  -2   6      111.67      119.30      7.50 o 
   1  -2   6      163.98      164.58      5.58 o 
   2  -2   6       45.27       47.19      3.14 o 
   3  -2   6       31.36       29.36      1.18 o 
   4  -2   6      365.79      377.53      5.86 o 
   5  -2   6       46.24       53.85      1.39 o 
   6  -2   6       28.49       30.56      1.08 o 
   7  -2   6        7.22        6.28      1.15 o 
   8  -2   6       34.58       34.22      2.31 o 
   9  -2   6        0.03       -0.90      0.90 o 
  10  -2   6       37.73       41.02      2.44 o 
  11  -2   6       21.50       24.67      1.68 o 
  12  -2   6        2.60        3.85      2.69 o 
  -9  -1   6        0.16       -1.79      1.79 o 
  -8  -1   6        1.98        1.54      1.67 o 
  -7  -1   6        1.35        0.38      1.41 o 
  -6  -1   6        2.13        1.92      1.41 o 
  -5  -1   6        3.69        2.80      0.95 o 
  -4  -1   6        1.60        0.88      0.80 o 
  -3  -1   6        1.69        3.68      1.03 o 
  -2  -1   6        2.35        1.60      0.73 o 
  -1  -1   6      280.74      287.78      7.48 o 
   0  -1   6     1658.93     1652.73     38.52 o 
   1  -1   6      200.10      212.06      4.59 o 
   2  -1   6       44.71       52.52      1.47 o 
   3  -1   6      160.89      179.78      4.37 o 
   4  -1   6        5.97        2.87      0.44 o 
   5  -1   6        0.19        0.13      0.38 o 
   6  -1   6        5.33        3.49      0.45 o 
   7  -1   6        6.55        5.98      0.62 o 
   8  -1   6        4.94        4.23      1.03 o 
   9  -1   6        6.09        6.06      1.99 o 
  10  -1   6        4.22        5.24      1.22 o 
  11  -1   6       15.20       14.61      2.82 o 
  12  -1   6        0.44       -2.31      2.31 o 
  13  -1   6       14.35       15.51      3.33 o 
  -9   0   6        2.69        0.77      1.79 o 
  -8   0   6        1.41        0.00      1.54 o 
  -7   0   6        0.01        0.38      1.41 o 
  -6   0   6       15.07       16.02      2.05 o 
  -5   0   6        3.16        0.69      0.95 o 
  -4   0   6        4.21        4.99      0.70 o 
  -3   0   6        1.07        2.11      0.56 o 
  -2   0   6       67.50       67.44      2.69 o 
  -1   0   6      250.73      249.59      6.62 o 
   0   0   6      116.27      123.82      3.72 o 
   1   0   6      511.51      540.07     13.10 o 
   2   0   6      308.13      349.45      7.08 o 
   3   0   6      114.98      130.23      2.55 o 
   4   0   6       11.64        5.35      0.46 o 
   5   0   6       18.18       18.36      0.67 o 
   6   0   6       57.88       59.83      1.69 o 
   7   0   6       38.33       36.14      0.98 o 
   8   0   6        0.88       -0.97      0.97 o 
   9   0   6       35.17       33.22      2.63 o 
  10   0   6        0.72       -1.79      1.79 o 
  11   0   6        0.53       -0.38      2.05 o 
  12   0   6        1.33        2.82      2.44 o 
  13   0   6       12.86        8.84      2.95 o 
  -8   1   6        2.82        5.51      1.92 o 
  -7   1   6        1.48       -1.41      1.41 o 
  -6   1   6        1.62       -1.15      1.28 o 
  -5   1   6        4.48        1.73      1.00 o 
  -4   1   6        1.85        1.13      0.66 o 
  -3   1   6        0.00       -0.77      0.77 o 
  -2   1   6       88.33       90.80      3.13 o 
  -1   1   6       23.27       19.23      1.27 o 
   0   1   6        0.19       -0.58      0.58 o 
   1   1   6      156.12      142.15      4.03 o 
   2   1   6      111.73      137.37      3.16 o 
   3   1   6      103.33       89.62      2.22 o 
   4   1   6       35.96       31.50      0.82 o 
   5   1   6        8.57       13.05      0.48 o 
   6   1   6       31.02       30.17      0.75 o 
   7   1   6      371.20      367.83      5.74 o 
   8   1   6      106.59      105.84      2.25 o 
   9   1   6       32.12       32.94      3.20 o 
  10   1   6        1.92       -1.92      1.92 o 
  11   1   6       14.77       14.61      2.95 o 
  12   1   6        4.37        3.08      2.44 o 
  13   1   6        4.30        2.44      2.69 o 
  -8   2   6        0.00        0.26      1.67 o 
  -7   2   6        0.02        0.00      1.41 o 
  -6   2   6        4.17        4.23      1.67 o 
  -5   2   6        0.75       -0.38      1.28 o 
  -4   2   6        5.91        4.47      1.09 o 
  -3   2   6       15.45       15.82      1.36 o 
  -2   2   6       73.36       74.66      2.76 o 
  -1   2   6       22.40       25.28      1.54 o 
   0   2   6        0.02       -0.58      0.58 o 
   1   2   6        8.04       11.68      0.96 o 
   2   2   6       27.23       25.03      1.31 o 
   3   2   6        8.29        6.36      0.42 o 
   4   2   6       33.25       37.55      1.04 o 
   5   2   6      399.34      376.25      5.82 o 
   6   2   6        6.78        8.23      0.64 o 
   7   2   6      115.17      111.87      2.02 o 
   8   2   6      489.45      480.58      9.78 o 
   9   2   6       29.10       27.94      2.95 o 
  10   2   6        8.84        2.44      2.44 o 
  11   2   6       32.45       28.84      3.46 o 
  12   2   6        1.40        2.18      2.44 o 
  13   2   6        0.01       -1.03      2.44 o 
  -8   3   6        0.92       -0.38      1.79 o 
  -7   3   6        1.38        2.05      1.67 o 
  -6   3   6        0.18       -0.26      1.41 o 
  -5   3   6       19.18       16.54      2.18 o 
  -4   3   6       65.85       67.23      3.59 o 
  -3   3   6        0.00        0.13      0.82 o 
  -2   3   6      302.46      316.99      8.34 o 
  -1   3   6        1.35        2.22      0.77 o 
   0   3   6       51.12       49.04      2.08 o 
   1   3   6       11.37       12.45      1.00 o 
   2   3   6       40.09       47.16      1.50 o 
   3   3   6      254.38      227.81      5.19 o 
   4   3   6        0.49       -0.30      0.30 o 
   5   3   6       32.82       30.56      0.82 o 
   6   3   6       55.86       46.83      1.05 o 
   7   3   6      154.68      148.28      2.31 o 
   8   3   6      136.71      135.07      2.81 o 
   9   3   6       63.59       60.30      3.04 o 
  10   3   6      406.29      416.20     16.54 o 
  11   3   6       14.69       16.79      2.82 o 
  12   3   6       10.50        9.49      2.69 o 
  13   3   6        3.03        3.72      2.82 o 
  -7   4   6        1.14        0.77      1.54 o 
  -6   4   6        0.41        1.67      1.67 o 
  -5   4   6       25.41       23.84      2.56 o 
  -4   4   6        9.79        7.16      1.28 o 
  -3   4   6        0.06        1.12      0.95 o 
  -2   4   6       80.22       82.06      3.04 o 
  -1   4   6        9.71        9.03      1.15 o 
   0   4   6       11.45        9.11      0.97 o 
   1   4   6      180.36      188.25      4.24 o 
   2   4   6       85.43       80.82      2.22 o 
   3   4   6       17.25       17.86      0.98 o 
   4   4   6      197.82      216.21      4.91 o 
   5   4   6      344.40      338.11      5.90 o 
   6   4   6      286.69      282.39      5.04 o 
   7   4   6      228.07      224.70      3.66 o 
   8   4   6       24.72       29.63      1.33 o 
   9   4   6      318.18      318.14     12.31 o 
  10   4   6      403.98      382.36     15.25 o 
  11   4   6       12.46       14.23      2.82 o 
  12   4   6       18.80       15.77      2.95 o 
  13   4   6        2.08        5.00      2.56 o 
  -7   5   6        0.01       -0.77      1.67 o 
  -6   5   6        0.10       -0.26      1.67 o 
  -5   5   6        0.97        0.38      1.54 o 
  -4   5   6       16.10       14.65      1.73 o 
  -3   5   6        0.33       -0.19      0.91 o 
  -2   5   6       30.30       31.99      1.90 o 
  -1   5   6        0.55       -0.83      0.83 o 
   0   5   6        0.15       -0.54      0.54 o 
   1   5   6       33.32       37.41      1.99 o 
   2   5   6        0.08       -0.49      0.49 o 
   3   5   6       29.33       28.46      1.21 o 
   4   5   6       50.07       40.75      1.22 o 
   5   5   6       21.36       25.94      1.87 o 
   6   5   6       29.31       26.42      0.79 o 
   7   5   6       45.54       45.25      1.39 o 
   8   5   6       21.07       23.45      1.09 o 
   9   5   6       36.12       32.94      3.08 o 
  -6   6   6        0.56       -0.38      1.92 o 
  -5   6   6       12.78        9.61      2.18 o 
  -4   6   6       11.33        9.60      1.45 o 
  -3   6   6        9.75       11.15      1.49 o 
  -2   6   6        3.47        0.61      1.04 o 
  -1   6   6        1.12       -0.56      0.74 o 
   0   6   6        4.28        1.03      0.71 o 
   1   6   6        7.62        4.97      0.79 o 
   2   6   6       10.86        7.73      0.79 o 
   3   6   6       30.57       26.69      1.44 o 
   4   6   6        3.02        3.37      0.52 o 
   5   6   6        2.29        0.15      0.42 o 
   6   6   6       19.38       17.20      0.86 o 
   7   6   6        0.13        0.08      0.48 o 
   8   6   6       66.60       60.25      1.63 o 
   9   6   6        4.60        4.81      0.77 o 
  -6   7   6        7.93        8.33      2.31 o 
  -5   7   6       26.99       25.76      3.20 o 
  -4   7   6       19.54       19.23      2.69 o 
  -3   7   6        1.30        0.23      1.13 o 
  -2   7   6       10.89       13.76      2.24 o 
  -1   7   6        4.13        2.10      1.04 o 
   0   7   6       10.58        9.52      1.50 o 
   1   7   6        2.09        1.31      0.69 o 
   2   7   6        6.41        3.50      1.40 o 
   3   7   6        5.93        3.20      0.97 o 
   4   7   6       76.37       70.75      3.17 o 
   5   7   6        2.05        0.75      0.52 o 
   6   7   6       22.57       16.00      0.92 o 
   7   7   6       39.90       36.48      1.35 o 
   8   7   6       86.03       77.58      2.33 o 
   9   7   6        0.53       -0.13      0.96 o 
  10   7   6        0.13        0.13      1.79 o 
  -5   8   6        8.61        3.97      2.31 o 
  -4   8   6       13.36       13.46      2.56 o 
  -3   8   6        0.02        0.70      1.18 o 
  -2   8   6       78.90       86.79      3.63 o 
  -1   8   6        8.44        8.90      1.40 o 
   0   8   6       22.20       22.56      1.81 o 
   1   8   6       16.96       13.74      1.40 o 
   2   8   6       44.10       40.48      2.12 o 
   3   8   6       61.67       51.06      1.97 o 
   4   8   6       74.45       65.28      3.71 o 
   5   8   6        2.06        1.17      0.92 o 
   6   8   6      125.74      114.27      3.13 o 
   7   8   6      128.16      112.43      3.12 o 
   8   8   6        9.39        6.72      0.92 o 
   9   8   6        0.13       -0.34      0.78 o 
  10   8   6        0.17       -0.51      1.67 o 
  -4   9   6        3.27        0.77      1.92 o 
  -3   9   6        0.11        1.59      1.35 o 
  -2   9   6       54.45       65.45      3.35 o 
  -1   9   6       11.06       11.35      1.58 o 
   0   9   6        0.47        1.80      1.08 o 
   1   9   6        0.12       -0.32      1.00 o 
   2   9   6        0.02       -0.06      0.91 o 
   3   9   6        0.57       -0.47      0.86 o 
   4   9   6        0.03       -1.03      1.28 o 
   5   9   6        0.01       -1.15      1.15 o 
   6   9   6        0.03       -0.89      0.89 o 
   7   9   6        0.67        0.35      0.92 o 
   8   9   6        1.21        1.54      0.92 o 
   9   9   6        0.49        0.96      0.87 o 
  10   9   6        2.64        1.11      0.90 o 
  -3  10   6        0.45       -0.51      1.92 o 
  -2  10   6        0.01       -0.38      1.22 o 
  -1  10   6       12.70       10.37      2.63 o 
   0  10   6        0.25        0.90      1.22 o 
   1  10   6       19.46       21.19      2.44 o 
   2  10   6        8.80        7.55      1.31 o 
   3  10   6        0.90        1.67      1.54 o 
   4  10   6        0.07       -0.77      1.41 o 
   5  10   6        0.42        0.26      1.41 o 
   6  10   6        9.25       10.22      1.35 o 
   7  10   6        0.02        0.29      1.03 o 
   8  10   6        0.33        1.08      1.04 o 
   9  10   6        8.24        8.89      1.92 o 
  10  10   6        1.05        0.13      1.15 o 
  -2  11   6        0.00       -0.18      1.31 o 
  -1  11   6        4.10        8.46      1.63 o 
   0  11   6        5.59        6.44      1.49 o 
   1  11   6        2.58        0.32      1.18 o 
   2  11   6       13.23       15.77      2.56 o 
   3  11   6        6.36        7.69      2.18 o 
   4  11   6        0.53        0.00      1.67 o 
   5  11   6       37.06       45.63      3.59 o 
   6  11   6       10.80       12.08      2.31 o 
   7  11   6        0.53       -0.29      1.13 o 
   8  11   6        1.08        0.31      1.41 o 
   9  11   6        0.58       -0.08      1.11 o 
  10  11   6        0.06        1.41      1.41 o 
   0  12   6        9.46        8.04      1.72 o 
   1  12   6        4.32        2.56      1.92 o 
   2  12   6        8.13        8.97      2.44 o 
   3  12   6        0.93        1.67      1.92 o 
   4  12   6        0.14       -1.03      1.67 o 
   5  12   6        4.81        6.54      1.92 o 
   6  12   6       13.72       15.51      2.44 o 
   7  12   6        0.02        1.54      1.79 o 
   8  12   6        9.82       10.13      2.31 o 
   3  13   6        0.53        1.54      1.92 o 
   4  13   6        0.04       -1.28      1.92 o 
   5  13   6        0.35        1.41      2.05 o 
   0 -12   7        1.71       -1.28      2.31 o 
   1 -12   7        0.89        1.27      1.67 o 
  -3 -11   7        1.40        4.10      2.44 o 
  -2 -11   7        0.14        0.64      2.05 o 
  -1 -11   7        0.02        2.18      2.18 o 
   0 -11   7        0.17        0.81      1.35 o 
   1 -11   7        4.55        7.76      1.81 o 
   2 -11   7       16.52       20.98      2.18 o 
   3 -11   7        2.88        5.64      1.67 o 
   4 -11   7        4.12        4.74      2.44 o 
   5 -11   7        1.24        4.10      2.31 o 
  -4 -10   7        1.60        0.77      2.18 o 
  -3 -10   7        0.13        2.69      2.18 o 
  -2 -10   7        0.29       -1.79      1.79 o 
  -1 -10   7        0.47        0.58      1.27 o 
   0 -10   7        1.45        0.35      1.31 o 
   1 -10   7        8.84        8.21      1.63 o 
   2 -10   7        5.88        8.38      1.58 o 
   3 -10   7        0.27       -1.03      1.92 o 
   4 -10   7        8.90       10.13      2.69 o 
   5 -10   7        1.25        1.79      2.18 o 
   6 -10   7        0.05       -1.67      1.92 o 
  -5  -9   7        2.11        6.02      2.31 o 
  -4  -9   7        4.99        5.51      2.31 o 
  -3  -9   7        0.55       -1.54      1.79 o 
  -2  -9   7        1.52        2.34      1.31 o 
  -1  -9   7        0.96        1.25      1.22 o 
   0  -9   7        0.46        1.34      2.56 o 
   1  -9   7       13.86       12.92      1.63 o 
   2  -9   7        1.50        3.72      1.27 o 
   3  -9   7        0.02       -0.58      1.18 o 
   4  -9   7       16.99       20.08      1.99 o 
   5  -9   7        2.56       -0.13      1.92 o 
   6  -9   7        1.21        0.38      1.92 o 
   7  -9   7        7.63        9.36      2.44 o 
  -6  -8   7        0.29       -0.01      1.31 o 
  -5  -8   7        1.33        0.77      1.79 o 
  -4  -8   7        0.28       -1.54      1.54 o 
  -3  -8   7        1.44        1.92      1.79 o 
  -2  -8   7        8.90        7.13      1.45 o 
  -1  -8   7        7.40        6.66      1.49 o 
   0  -8   7        5.80        4.66      1.40 o 
   1  -8   7        3.37        2.03      1.13 o 
   2  -8   7       11.77       14.15      1.58 o 
   3  -8   7        6.17        6.78      1.31 o 
   4  -8   7        1.65        1.67      1.13 o 
   5  -8   7        0.00       -0.77      1.41 o 
   6  -8   7        2.58        2.44      1.92 o 
   7  -8   7        1.36        0.26      1.79 o 
   8  -8   7        7.30        4.23      2.05 o 
   9  -8   7        1.63       -0.13      2.05 o 
  -7  -7   7        0.43        0.13      1.92 o 
  -6  -7   7        0.11       -0.77      1.67 o 
  -5  -7   7        0.02        0.64      1.67 o 
  -4  -7   7        0.91        0.77      1.79 o 
  -3  -7   7        0.06       -0.82      1.08 o 
  -2  -7   7       30.01       25.18      1.95 o 
  -1  -7   7      141.07      129.83      4.58 o 
   0  -7   7        1.56       -0.01      1.13 o 
   1  -7   7       35.30       35.04      2.22 o 
   2  -7   7        2.86        2.77      1.41 o 
   3  -7   7        1.23        2.12      0.75 o 
   4  -7   7       10.55       14.13      1.49 o 
   5  -7   7       15.95       19.37      1.71 o 
   6  -7   7        2.47        2.18      1.54 o 
   7  -7   7        5.95        6.02      1.79 o 
   8  -7   7       13.32       14.74      2.44 o 
   9  -7   7        6.02        6.67      2.05 o 
  10  -7   7        6.58        9.74      2.44 o 
  -7  -6   7        1.83        0.38      1.67 o 
  -6  -6   7        0.83        0.64      1.54 o 
  -5  -6   7        0.01       -0.04      1.04 o 
  -4  -6   7        1.48        0.00      1.67 o 
  -3  -6   7        0.55       -0.01      1.54 o 
  -2  -6   7       14.19       13.65      1.49 o 
  -1  -6   7      145.96      144.63      8.08 o 
   0  -6   7        0.09        1.41      1.18 o 
   1  -6   7      384.37      403.42     10.85 o 
   2  -6   7        1.22        0.54      0.77 o 
   3  -6   7        0.59        0.48      0.73 o 
   4  -6   7       25.01       21.98      1.24 o 
   5  -6   7        0.39       -0.06      0.86 o 
   6  -6   7       11.07       11.15      1.92 o 
   7  -6   7        0.09       -0.38      1.28 o 
   8  -6   7        2.14        1.41      1.54 o 
   9  -6   7        0.43       -0.38      1.54 o 
  10  -6   7        1.44        0.26      1.54 o 
  -8  -5   7        0.19       -0.77      1.79 o 
  -7  -5   7        2.34        3.20      1.79 o 
  -6  -5   7        0.00        0.00      1.41 o 
  -5  -5   7        5.12        5.64      1.79 o 
  -4  -5   7        0.93        0.26      1.00 o 
  -3  -5   7        0.16       -0.21      0.95 o 
  -2  -5   7        9.75       11.35      1.36 o 
  -1  -5   7        9.68       10.76      1.31 o 
   0  -5   7      134.20      137.10      4.44 o 
   1  -5   7     1033.14     1041.25     20.35 o 
   2  -5   7      190.85      181.93      3.65 o 
   3  -5   7      145.31      140.93      2.97 o 
   4  -5   7      532.52      542.06     12.99 o 
   5  -5   7        1.99        3.58      1.04 o 
   6  -5   7        0.34        0.90      1.28 o 
   7  -5   7       11.94       12.18      1.92 o 
   8  -5   7        5.35        5.51      1.54 o 
   9  -5   7        0.10        1.54      1.41 o 
  10  -5   7        0.63       -0.26      1.28 o 
  11  -5   7        0.74        0.90      1.41 o 
  -8  -4   7        0.00       -0.26      1.79 o 
  -7  -4   7        1.23        1.41      1.54 o 
  -6  -4   7        0.01        0.64      1.41 o 
  -5  -4   7        0.04        0.51      1.41 o 
  -4  -4   7        1.00        2.14      0.95 o 
  -3  -4   7        1.19        1.62      0.81 o 
  -2  -4   7        0.06        0.13      0.91 o 
  -1  -4   7        3.01        3.09      1.09 o 
   0  -4   7       19.14       18.53      1.45 o 
   1  -4   7      291.21      288.06      7.70 o 
   2  -4   7       11.13       10.71      2.56 o 
   3  -4   7      437.89      446.54      7.83 o 
   4  -4   7      205.20      192.07      3.71 o 
   5  -4   7        0.01       -0.06      0.77 o 
   6  -4   7       14.79        9.84      1.09 o 
   7  -4   7        4.66        5.64      1.41 o 
   8  -4   7        7.69        7.95      1.54 o 
   9  -4   7        2.88        2.95      1.28 o 
  10  -4   7        2.00        2.31      1.41 o 
  11  -4   7        1.72        3.08      1.41 o 
  -8  -3   7        0.02       -0.90      1.92 o 
  -7  -3   7        0.11       -1.15      1.41 o 
  -6  -3   7        0.08       -1.28      1.28 o 
  -5  -3   7        0.01        0.90      1.28 o 
  -4  -3   7       16.90       17.05      1.49 o 
  -3  -3   7       13.64       14.47      1.40 o 
  -2  -3   7       11.65       13.14      1.04 o 
  -1  -3   7       64.90       64.57      2.58 o 
   0  -3   7        0.99        0.70      0.73 o 
   1  -3   7        0.83        1.22      0.73 o 
   2  -3   7        6.71        3.93      1.47 o 
   3  -3   7        0.16       -0.43      0.54 o 
   4  -3   7        3.85        1.60      0.46 o 
   5  -3   7        4.13        2.20      0.68 o 
   6  -3   7       30.67       33.91      1.40 o 
   7  -3   7        4.16        0.90      1.03 o 
   8  -3   7       89.00       76.91      3.85 o 
   9  -3   7        8.09       10.38      1.54 o 
  10  -3   7        1.86        3.85      1.28 o 
  11  -3   7        0.98        2.69      1.15 o 
  12  -3   7        1.24       -0.64      2.56 o 
  -8  -2   7        0.04       -1.67      1.67 o 
  -7  -2   7        0.28        0.00      1.54 o 
  -6  -2   7        1.01        0.00      1.41 o 
  -5  -2   7        1.84        2.56      1.41 o 
  -4  -2   7        2.26        1.03      0.91 o 
  -3  -2   7       10.75        8.68      1.17 o 
  -2  -2   7       94.08       89.28      3.17 o 
  -1  -2   7       49.64       49.61      2.22 o 
   0  -2   7       22.49       24.85      1.26 o 
   1  -2   7        7.08        9.44      1.00 o 
   2  -2   7      170.11      184.44      5.12 o 
   3  -2   7        6.46        7.23      0.86 o 
   4  -2   7       72.97       59.09      2.05 o 
   5  -2   7       20.55       22.51      0.78 o 
   6  -2   7       79.85       76.09      2.14 o 
   7  -2   7        1.46        2.61      0.90 o 
   8  -2   7       29.23       26.92      2.18 o 
   9  -2   7       89.77       82.80      3.97 o 
  10  -2   7        8.76        8.46      1.28 o 
  11  -2   7        1.42        0.34      0.92 o 
  12  -2   7        0.19       -1.03      2.44 o 
  -8  -1   7        0.61       -0.90      1.79 o 
  -7  -1   7        0.52       -0.77      1.54 o 
  -6  -1   7        4.22        5.13      1.79 o 
  -5  -1   7        0.26       -1.03      1.28 o 
  -4  -1   7        0.40       -0.06      0.82 o 
  -3  -1   7      154.20      157.77      4.89 o 
  -2  -1   7      327.93      315.80     10.25 o 
  -1  -1   7      191.13      193.80      8.72 o 
   0  -1   7       54.17       61.91      2.45 o 
   1  -1   7      101.13       98.83      3.22 o 
   2  -1   7        6.63        6.11      0.47 o 
   3  -1   7        4.68        7.13      0.64 o 
   4  -1   7        0.24       -0.41      0.41 o 
   5  -1   7      162.29      160.66      3.22 o 
   6  -1   7       20.99       17.94      0.83 o 
   7  -1   7       38.64       35.74      1.75 o 
   8  -1   7        5.15        3.91      0.85 o 
   9  -1   7       11.46       10.82      1.09 o 
  10  -1   7       11.41       13.43      1.25 o 
  11  -1   7       44.04       38.97      3.97 o 
  12  -1   7        0.09       -2.18      2.18 o 
  13  -1   7        0.79        1.92      2.56 o 
  -8   0   7        0.52       -1.79      1.79 o 
  -7   0   7        0.18       -1.54      1.54 o 
  -6   0   7        0.42        0.13      1.41 o 
  -5   0   7        0.21        1.03      1.41 o 
  -4   0   7        5.73        3.88      1.41 o 
  -3   0   7       32.16       30.92      1.92 o 
  -2   0   7       11.95        9.92      1.22 o 
  -1   0   7       32.92       37.51      2.82 o 
   0   0   7      114.01      115.55      3.67 o 
   1   0   7        0.02        0.32      0.63 o 
   2   0   7       41.35       44.69      1.86 o 
   3   0   7       24.69       27.58      1.11 o 
   4   0   7      270.58      300.40      6.57 o 
   5   0   7        1.69       -0.20      0.50 o 
   6   0   7        0.03       -0.84      0.84 o 
   7   0   7       98.76       91.71      2.54 o 
   8   0   7        4.90        2.89      0.92 o 
   9   0   7        0.48       -0.11      0.70 o 
  10   0   7        7.47        6.43      1.09 o 
  11   0   7       39.27       40.25      3.97 o 
  12   0   7        3.07        5.00      2.44 o 
  13   0   7        0.81       -2.05      2.05 o 
  -8   1   7        0.91        1.67      2.05 o 
  -7   1   7        0.00       -0.51      1.41 o 
  -6   1   7        0.81        0.38      1.54 o 
  -5   1   7        3.28        3.72      1.54 o 
  -4   1   7        0.28       -0.70      0.91 o 
  -3   1   7        2.59        2.50      1.00 o 
  -2   1   7       11.25       13.31      1.31 o 
  -1   1   7        0.74        1.44      0.77 o 
   0   1   7       19.96       19.56      2.18 o 
   1   1   7       44.10       40.20      1.81 o 
   2   1   7        0.76        0.49      0.58 o 
   3   1   7       68.84       74.64      2.37 o 
   4   1   7       79.05       91.55      3.04 o 
   5   1   7      461.25      461.03      7.11 o 
   6   1   7      306.21      296.54      4.32 o 
   7   1   7      142.45      145.47      3.46 o 
   8   1   7        6.75        4.16      1.10 o 
   9   1   7       31.95       30.56      1.55 o 
  10   1   7        8.49        4.87      2.18 o 
  11   1   7        4.15        2.31      2.31 o 
  12   1   7        1.41        2.95      2.31 o 
  13   1   7        1.19        0.77      2.56 o 
  -7   2   7        0.46       -0.77      1.54 o 
  -6   2   7        7.56        4.74      1.92 o 
  -5   2   7        2.37        2.95      1.67 o 
  -4   2   7       20.60       16.06      1.60 o 
  -3   2   7        1.70        2.44      1.00 o 
  -2   2   7        0.75       -0.74      0.86 o 
  -1   2   7        2.48        1.35      0.82 o 
   0   2   7        1.43       -0.48      0.68 o 
   1   2   7        9.72        8.25      0.95 o 
   2   2   7       14.78       13.37      1.04 o 
   3   2   7      258.69      262.38      6.80 o 
   4   2   7       34.30       35.37      1.81 o 
   5   2   7       82.53       79.94      1.76 o 
   6   2   7      570.94      547.56      7.65 o 
   7   2   7        9.15        8.91      0.81 o 
   8   2   7       10.43        3.98      1.39 o 
   9   2   7      129.42      119.49      4.30 o 
  10   2   7        0.30       -1.79      1.79 o 
  11   2   7        0.05       -1.79      1.92 o 
  12   2   7        2.30        5.77      2.56 o 
  13   2   7        0.00       -0.77      2.44 o 
  -7   3   7        7.69        9.10      2.31 o 
  -6   3   7       14.37        8.72      2.18 o 
  -5   3   7        0.06        0.77      1.67 o 
  -4   3   7       72.69       72.33      3.08 o 
  -3   3   7        0.85        1.12      0.95 o 
  -2   3   7        4.48        5.33      1.09 o 
  -1   3   7        2.71        2.69      0.91 o 
   0   3   7        3.12        2.28      0.86 o 
   1   3   7        9.37        8.47      1.00 o 
   2   3   7        2.46        0.85      1.73 o 
   3   3   7      117.01      120.82      2.98 o 
   4   3   7      268.04      257.48      9.11 o 
   5   3   7      474.64      469.61     11.18 o 
   6   3   7      110.18      111.26      2.06 o 
   7   3   7      277.73      275.86      5.62 o 
   8   3   7     1127.49     1114.26     21.85 o 
   9   3   7       63.80       68.09      4.10 o 
  10   3   7       27.13       25.64      3.08 o 
  11   3   7       13.39       12.56      2.82 o 
  12   3   7        0.00       -1.92      1.92 o 
  13   3   7        0.15        2.95      2.69 o 
  -7   4   7        3.51        0.77      1.92 o 
  -6   4   7        5.80        4.10      1.92 o 
  -5   4   7        0.05        0.00      1.54 o 
  -4   4   7       14.18       10.82      1.99 o 
  -3   4   7        2.26       -0.83      1.00 o 
  -2   4   7        2.32        0.51      1.00 o 
  -1   4   7       97.80       96.30      3.44 o 
   0   4   7       22.00       21.10      4.42 o 
   1   4   7        0.42        0.16      0.56 o 
   2   4   7      121.97      133.36      3.28 o 
   3   4   7      193.06      188.88      4.27 o 
   4   4   7      157.31      158.20      4.60 o 
   5   4   7      229.83      222.08      7.16 o 
   6   4   7       58.68       64.49      1.88 o 
   7   4   7      388.47      368.60      7.54 o 
   8   4   7      631.20      609.52     12.03 o 
   9   4   7       17.62       13.20      2.31 o 
  10   4   7        4.43        2.82      1.79 o 
  11   4   7        0.58        3.59      2.18 o 
  12   4   7        0.98        3.20      2.44 o 
  -6   5   7        3.64        4.61      2.18 o 
  -5   5   7        1.31        3.20      1.92 o 
  -4   5   7        4.70        4.04      1.27 o 
  -3   5   7        0.63       -0.38      1.00 o 
  -2   5   7        2.80        1.06      1.04 o 
  -1   5   7        9.44        6.84      0.98 o 
   0   5   7        0.83       -0.60      0.64 o 
   1   5   7        2.17        2.64      0.86 o 
   2   5   7       56.86       57.43      1.97 o 
   3   5   7       28.15       31.95      1.38 o 
   4   5   7        4.05        1.73      0.52 o 
   5   5   7       49.35       51.83      1.65 o 
   6   5   7       67.75       72.87      2.69 o 
   7   5   7       70.06       63.68      2.35 o 
   8   5   7       25.50       24.28      1.19 o 
   9   5   7        1.20        2.29      0.60 o 
  10   5   7       13.21       11.15      2.18 o 
  -6   6   7        2.96        3.85      2.18 o 
  -5   6   7        0.11       -1.79      1.79 o 
  -4   6   7        0.18        0.90      1.79 o 
  -3   6   7        0.21       -0.19      1.09 o 
  -2   6   7        1.96        0.46      1.04 o 
  -1   6   7        3.99        3.28      1.15 o 
   0   6   7        3.14        1.91      1.11 o 
   1   6   7        0.10        0.56      0.66 o 
   2   6   7        9.06        7.38      0.86 o 
   3   6   7        0.09       -0.40      0.54 o 
   4   6   7       48.37       45.26      1.65 o 
   5   6   7        0.06       -0.09      0.49 o 
   6   6   7      120.51       94.74      3.08 o 
   7   6   7        0.45       -0.25      0.58 o 
   8   6   7        9.87        9.44      0.74 o 
   9   6   7        0.12        0.22      1.03 o 
  10   6   7        0.01       -0.38      1.54 o 
  -5   7   7        0.20       -0.77      2.05 o 
  -4   7   7        6.75       11.66      2.44 o 
  -3   7   7        1.72        1.79      1.26 o 
  -2   7   7        6.51        4.49      1.36 o 
  -1   7   7        0.48       -1.00      1.00 o 
   0   7   7        6.11        4.04      1.13 o 
   1   7   7        5.59        3.44      1.04 o 
   2   7   7       75.99       74.38      2.44 o 
   3   7   7        0.17       -0.32      0.66 o 
   4   7   7       11.13        5.64      1.03 o 
   5   7   7       71.23       60.42      2.44 o 
   6   7   7       78.53       64.68      2.82 o 
   7   7   7        7.34        8.97      0.94 o 
   8   7   7        0.12        0.09      0.61 o 
   9   7   7        0.98        0.46      0.78 o 
  10   7   7        1.33        0.51      1.54 o 
  -4   8   7       25.24       31.79      3.59 o 
  -3   8   7        2.72        3.72      1.45 o 
  -2   8   7        8.20        9.60      1.54 o 
  -1   8   7        9.04       10.87      1.49 o 
   0   8   7       21.63       21.67      1.86 o 
   1   8   7       41.35       43.30      3.91 o 
   2   8   7       25.96       19.41      1.58 o 
   3   8   7        8.66        7.36      1.13 o 
   4   8   7      138.94      135.52      4.30 o 
   5   8   7       78.19       66.38      2.75 o 
   6   8   7       19.73       14.73      1.92 o 
   7   8   7        0.01       -0.70      0.70 o 
   8   8   7        4.33        2.28      0.97 o 
   9   8   7        0.01       -0.50      0.79 o 
  10   8   7        0.12       -0.17      1.22 o 
  -3   9   7        8.27        7.31      2.31 o 
  -2   9   7        1.05        2.50      1.45 o 
  -1   9   7        3.25        2.34      1.31 o 
   0   9   7        0.68        2.44      1.18 o 
   1   9   7        0.35       -0.35      1.04 o 
   2   9   7        0.77        0.07      0.98 o 
   3   9   7        3.28        5.31      1.13 o 
   4   9   7        1.12        1.28      1.54 o 
   5   9   7        0.05        0.51      1.28 o 
   6   9   7        1.81        1.15      1.41 o 
   7   9   7        0.46        0.40      0.98 o 
   8   9   7        6.99        7.75      1.23 o 
   9   9   7       10.14        9.56      1.73 o 
  10   9   7        1.59        2.85      0.97 o 
  -2  10   7        0.80        2.44      1.45 o 
  -1  10   7        7.33       10.38      1.81 o 
   0  10   7        0.12        1.98      1.31 o 
   1  10   7        1.25        3.90      1.31 o 
   2  10   7        0.03       -0.62      1.08 o 
   3  10   7        9.68        9.49      2.05 o 
   4  10   7        9.07       13.07      2.18 o 
   5  10   7        0.00       -1.28      1.28 o 
   6  10   7        7.85        6.79      1.79 o 
   7  10   7       16.11       13.09      1.53 o 
   8  10   7        2.59        3.63      1.35 o 
   9  10   7        0.02       -0.74      1.02 o 
  10  10   7        5.38        4.76      1.10 o 
  -1  11   7        0.45       -0.77      1.36 o 
   0  11   7        6.23        6.63      1.67 o 
   1  11   7        4.53        3.85      2.05 o 
   2  11   7        0.40        0.00      1.79 o 
   3  11   7       17.33       21.92      2.95 o 
   4  11   7       10.13       11.92      2.31 o 
   5  11   7        1.21        0.13      1.67 o 
   6  11   7        4.17        3.15      1.60 o 
   7  11   7        0.63        0.52      1.17 o 
   8  11   7        0.16        0.85      1.14 o 
   9  11   7        3.84        5.18      1.86 o 
  10  11   7        1.02        0.37      1.16 o 
   1  12   7        0.01       -1.41      1.92 o 
   2  12   7        0.03       -1.54      1.79 o 
   3  12   7        1.86        2.05      2.05 o 
   4  12   7       19.18       23.33      2.95 o 
   5  12   7        0.37        0.90      1.79 o 
   6  12   7       13.50       12.56      2.44 o 
   7  12   7        4.58        5.51      2.18 o 
   8  12   7       12.26       16.41      2.69 o 
  -1 -11   8        1.51        0.77      2.18 o 
   0 -11   8        9.84       13.37      2.04 o 
   1 -11   8        1.85        7.28      1.90 o 
   2 -11   8        1.22        1.18      3.27 o 
   3 -11   8        2.10        2.56      2.18 o 
  -3 -10   8        0.17        0.26      2.18 o 
  -2 -10   8        0.38       -0.64      1.92 o 
  -1 -10   8        5.21        5.64      2.31 o 
   0 -10   8        1.39        0.49      2.31 o 
   1 -10   8        0.05        0.54      1.49 o 
   2 -10   8       11.31       11.48      1.95 o 
   3 -10   8        0.09        0.07      1.40 o 
   4 -10   8        0.02       -1.28      1.79 o 
   5 -10   8        1.84        4.74      2.18 o 
  -4  -9   8        0.05       -0.38      1.79 o 
  -3  -9   8        0.07       -1.79      1.79 o 
  -2  -9   8        0.08       -1.67      1.92 o 
  -1  -9   8        5.04        7.11      1.58 o 
   0  -9   8        0.00       -0.51      1.18 o 
   1  -9   8        0.07       -0.15      1.22 o 
   2  -9   8       12.77       16.52      3.40 o 
   3  -9   8        0.90        0.06      1.27 o 
   4  -9   8        4.29        5.26      2.31 o 
   5  -9   8        9.51       11.41      2.56 o 
   6  -9   8        2.49        2.82      2.05 o 
   7  -9   8        1.41        0.38      1.92 o 
  -5  -8   8        0.48        0.77      2.05 o 
  -4  -8   8        4.21        7.82      2.56 o 
  -3  -8   8        6.85        5.13      2.18 o 
  -2  -8   8        4.51        4.66      1.53 o 
  -1  -8   8        8.12        9.41      1.58 o 
   0  -8   8        3.49        2.13      1.31 o 
   1  -8   8        5.71        8.91      1.45 o 
   2  -8   8        5.63        8.31      1.45 o 
   3  -8   8        0.12       -0.25      1.08 o 
   4  -8   8        0.99        1.76      2.18 o 
   5  -8   8        2.05        3.08      1.92 o 
   6  -8   8       16.89       17.30      2.69 o 
   7  -8   8        2.15        1.15      1.92 o 
   8  -8   8        1.72        2.56      2.05 o 
  -6  -7   8        0.47       -1.54      1.79 o 
  -5  -7   8        0.62        1.59      1.35 o 
  -4  -7   8        5.29        7.18      2.18 o 
  -3  -7   8       42.16       35.89      3.59 o 
  -2  -7   8        0.29       -1.03      1.18 o 
  -1  -7   8        0.52        2.31      1.27 o 
   0  -7   8        0.97        1.03      1.22 o 
   1  -7   8        4.45        5.37      1.31 o 
   2  -7   8        3.91        7.38      1.35 o 
   3  -7   8        8.45       10.08      1.45 o 
   4  -7   8        1.44        0.38      1.47 o 
   5  -7   8       15.47       14.10      2.31 o 
   6  -7   8        3.34        6.02      1.92 o 
   7  -7   8       12.42       11.15      2.18 o 
   8  -7   8       13.82       13.84      2.31 o 
   9  -7   8        4.27        6.15      2.18 o 
  -6  -6   8        0.36        1.41      1.79 o 
  -5  -6   8        0.04       -0.51      1.67 o 
  -4  -6   8        1.90        2.49      2.05 o 
  -3  -6   8       37.35       39.80      2.45 o 
  -2  -6   8        9.69        9.11      1.54 o 
  -1  -6   8      263.29      258.50      7.52 o 
   0  -6   8       10.45        9.88      1.45 o 
   1  -6   8        0.51        0.64      1.09 o 
   2  -6   8       70.95       68.69      3.26 o 
   3  -6   8        2.03        2.35      0.77 o 
   4  -6   8       15.07       12.38      1.40 o 
   5  -6   8        6.74        6.54      1.18 o 
   6  -6   8        0.62        1.03      1.41 o 
   7  -6   8        0.01       -0.64      1.28 o 
   8  -6   8        0.83       -0.26      1.41 o 
   9  -6   8       16.43       18.71      2.44 o 
  10  -6   8        1.29        1.15      1.79 o 
  -7  -5   8        0.32        0.13      1.92 o 
  -6  -5   8        0.35       -0.13      1.54 o 
  -5  -5   8        0.46        1.15      1.67 o 
  -4  -5   8        0.27        1.54      1.67 o 
  -3  -5   8        0.15        0.42      0.91 o 
  -2  -5   8       58.85       62.11      2.90 o 
  -1  -5   8      412.32      404.43     10.70 o 
   0  -5   8       58.55       62.67      2.94 o 
   1  -5   8      122.50      116.13      4.08 o 
   2  -5   8      317.21      319.46      5.90 o 
   3  -5   8        0.00       -0.58      0.58 o 
   4  -5   8        1.47        1.94      0.70 o 
   5  -5   8        3.32        2.23      0.95 o 
   6  -5   8        9.74       11.28      1.79 o 
   7  -5   8        6.62       10.13      1.79 o 
   8  -5   8        0.81       -0.64      1.15 o 
   9  -5   8        0.00        2.69      1.54 o 
  10  -5   8        4.76        2.95      1.54 o 
  11  -5   8        3.58        3.46      1.79 o 
  -7  -4   8        0.00       -1.67      1.67 o 
  -6  -4   8        1.50        0.26      1.54 o 
  -5  -4   8        0.16        1.79      1.67 o 
  -4  -4   8        1.24        2.18      1.54 o 
  -3  -4   8        0.97        2.88      1.09 o 
  -2  -4   8       14.64       15.71      1.23 o 
  -1  -4   8      143.24      145.34      4.71 o 
   0  -4   8       13.97       13.31      2.18 o 
   1  -4   8      244.45      232.13      7.31 o 
   2  -4   8       57.95       55.90      2.49 o 
   3  -4   8        1.58       -0.08      0.71 o 
   4  -4   8       14.47       11.58      0.79 o 
   5  -4   8        0.03       -0.57      0.69 o 
   6  -4   8       11.48       11.54      1.79 o 
   7  -4   8        4.10        3.72      1.41 o 
   8  -4   8       14.16       14.10      1.92 o 
   9  -4   8       11.93       16.41      2.05 o 
  10  -4   8        0.02        0.13      1.28 o 
  11  -4   8        0.10        0.64      1.28 o 
  -7  -3   8        0.06        1.03      1.79 o 
  -6  -3   8        2.38        0.13      1.54 o 
  -5  -3   8        3.74        2.56      1.67 o 
  -4  -3   8        0.61        3.20      1.54 o 
  -3  -3   8       15.18       14.22      1.49 o 
  -2  -3   8        0.64        0.24      0.86 o 
  -1  -3   8        0.55       -0.38      0.69 o 
   0  -3   8       15.08       15.10      1.44 o 
   1  -3   8        1.45       -0.13      1.03 o 
   2  -3   8        0.10       -1.60      1.60 o 
   3  -3   8        0.00       -0.78      1.35 o 
   4  -3   8       78.77       77.28      3.71 o 
   5  -3   8        7.64        7.77      0.60 o 
   6  -3   8      199.41      176.00      4.14 o 
   7  -3   8       36.55       32.30      2.56 o 
   8  -3   8        1.80        1.92      1.15 o 
   9  -3   8       18.18       16.92      1.92 o 
  10  -3   8        1.71        1.15      1.15 o 
  11  -3   8        0.00        0.12      1.86 o 
  12  -3   8        0.00        2.44      2.44 o 
  -7  -2   8        0.34       -1.67      1.67 o 
  -6  -2   8        0.69        2.31      1.54 o 
  -5  -2   8       13.70        9.36      1.92 o 
  -4  -2   8       33.08       32.30      3.08 o 
  -3  -2   8       16.34       12.68      1.40 o 
  -2  -2   8        0.03       -0.12      1.86 o 
  -1  -2   8        2.76        1.41      0.91 o 
   0  -2   8       26.53       24.55      2.18 o 
   1  -2   8        0.89       -0.02      0.88 o 
   2  -2   8       14.96       12.80      2.02 o 
   3  -2   8       48.58       48.49      2.24 o 
   4  -2   8       46.05       44.28      1.80 o 
   5  -2   8        0.97       -0.05      0.58 o 
   6  -2   8        5.06        2.95      0.41 o 
   7  -2   8      161.73      123.90      3.89 o 
   8  -2   8        3.24        2.82      1.15 o 
   9  -2   8       16.28       17.18      1.79 o 
  10  -2   8        0.31        1.40      0.97 o 
  11  -2   8        1.22        1.41      0.92 o 
  12  -2   8        0.44       -0.13      2.44 o 
  -7  -1   8        0.09       -0.90      1.79 o 
  -6  -1   8        1.46        0.13      1.67 o 
  -5  -1   8       35.69       31.66      3.08 o 
  -4  -1   8       42.64       37.19      3.20 o 
  -3  -1   8       68.67       68.03      3.85 o 
  -2  -1   8       13.37       11.66      2.63 o 
  -1  -1   8        8.38       10.72      1.41 o 
   0  -1   8        7.99        9.16      1.15 o 
   1  -1   8        6.43        4.30      0.91 o 
   2  -1   8       41.53       37.33      1.90 o 
   3  -1   8      209.36      202.89      3.89 o 
   4  -1   8       18.18       14.19      0.77 o 
   5  -1   8       20.15       18.94      0.75 o 
   6  -1   8        6.16        5.81      0.53 o 
   7  -1   8        2.26        1.40      0.85 o 
   8  -1   8       21.99       20.69      1.28 o 
   9  -1   8      102.46       86.95      3.14 o 
  10  -1   8        0.42       -0.07      0.81 o 
  11  -1   8        0.53        0.54      0.82 o 
  12  -1   8        2.79        1.28      2.44 o 
  -7   0   8        0.03       -1.67      1.67 o 
  -6   0   8        1.09       -1.54      1.54 o 
  -5   0   8        6.73        6.28      1.92 o 
  -4   0   8        6.35        4.45      2.76 o 
  -3   0   8        8.81        5.78      1.22 o 
  -2   0   8       39.32       47.25      2.35 o 
  -1   0   8        1.91        2.44      1.00 o 
   0   0   8       36.75       37.28      1.95 o 
   1   0   8        6.89        5.62      0.95 o 
   2   0   8       80.22       79.97      2.85 o 
   3   0   8       55.27       55.05      2.27 o 
   4   0   8        7.40        8.83      0.73 o 
   5   0   8       74.50       80.23      2.94 o 
   6   0   8        8.89        6.19      0.81 o 
   7   0   8        0.34       -0.64      0.64 o 
   8   0   8       40.14       36.00      1.62 o 
   9   0   8       71.76       64.36      2.13 o 
  10   0   8        7.54        8.39      0.93 o 
  11   0   8        5.69        6.54      2.44 o 
  12   0   8        3.69        1.15      2.31 o 
  13   0   8        2.35        3.59      2.82 o 
  -7   1   8        0.99       -1.79      1.79 o 
  -6   1   8        1.02       -0.38      1.79 o 
  -5   1   8        0.06       -0.51      1.67 o 
  -4   1   8        3.76        1.47      1.13 o 
  -3   1   8        5.00        3.94      1.15 o 
  -2   1   8        0.53        0.04      0.89 o 
  -1   1   8       11.45       14.38      1.36 o 
   0   1   8        1.71        1.09      0.91 o 
   1   1   8       46.83       42.91      2.08 o 
   2   1   8       36.41       41.44      1.95 o 
   3   1   8      309.98      307.01      8.02 o 
   4   1   8      290.75      279.36      7.30 o 
   5   1   8      298.41      314.98      5.06 o 
   6   1   8       54.33       50.13      2.08 o 
   7   1   8       68.31       61.52      2.22 o 
   8   1   8        3.01        2.09      0.68 o 
   9   1   8        9.45        9.11      1.45 o 
  10   1   8        3.68        4.25      0.73 o 
  11   1   8        0.09       -1.92      1.92 o 
  12   1   8        3.41        3.33      2.31 o 
  13   1   8        2.44       -0.26      2.31 o 
  -6   2   8        6.50        6.15      2.18 o 
  -5   2   8        0.01       -1.03      1.67 o 
  -4   2   8        0.95       -0.13      1.09 o 
  -3   2   8        0.51        0.70      1.00 o 
  -2   2   8        0.22       -0.82      0.82 o 
  -1   2   8        5.96        5.39      1.09 o 
   0   2   8       28.28       28.91      1.81 o 
   1   2   8       61.62       62.24      2.54 o 
   2   2   8       34.32       30.37      1.81 o 
   3   2   8        2.19        1.54      0.90 o 
   4   2   8      433.67      433.44      8.76 o 
   5   2   8        1.68        1.21      0.56 o 
   6   2   8      126.05      129.36      2.43 o 
   7   2   8      249.41      243.83      4.58 o 
   8   2   8        2.15        1.45      0.87 o 
   9   2   8        6.72        5.62      0.74 o 
  10   2   8        0.41        0.41      1.22 o 
  11   2   8        0.00       -1.54      2.05 o 
  12   2   8        1.50        3.72      2.56 o 
  13   2   8        0.23        0.13      2.69 o 
  -6   3   8       10.64        8.20      2.18 o 
  -5   3   8        0.24       -1.41      1.41 o 
  -4   3   8        0.28        1.28      1.67 o 
  -3   3   8        7.15        5.49      1.26 o 
  -2   3   8        0.01       -0.82      0.95 o 
  -1   3   8       10.99       11.75      1.73 o 
   0   3   8        8.86       11.73      1.27 o 
   1   3   8       96.92      102.80      3.49 o 
   2   3   8      339.01      329.56      8.56 o 
   3   3   8      361.03      340.24      7.15 o 
   4   3   8       14.98       17.91      1.56 o 
   5   3   8      575.30      582.30     11.50 o 
   6   3   8     1534.91     1472.91     28.00 o 
   7   3   8      229.80      215.61      5.17 o 
   8   3   8       27.57       22.32      1.24 o 
   9   3   8       26.44       24.98      1.19 o 
  10   3   8        3.42        2.30      1.35 o 
  11   3   8        0.21       -1.41      2.05 o 
  12   3   8        0.20        1.54      2.31 o 
  13   3   8        0.18       -2.44      2.44 o 
  -6   4   8        3.72        2.18      2.05 o 
  -5   4   8        0.66       -0.51      1.67 o 
  -4   4   8        0.51       -0.13      1.54 o 
  -3   4   8       16.99       14.99      1.67 o 
  -2   4   8        2.13        2.13      1.13 o 
  -1   4   8        0.79       -0.95      0.95 o 
   0   4   8        3.68        3.38      1.04 o 
   1   4   8       30.47       33.40      2.49 o 
   2   4   8       69.55       64.11      2.07 o 
   3   4   8      204.63      203.08      4.66 o 
   4   4   8        7.23        8.53      1.13 o 
   5   4   8      334.03      319.21      6.68 o 
   6   4   8      645.02      610.76     14.77 o 
   7   4   8        0.06       -0.33      0.86 o 
   8   4   8        0.00       -0.51      0.51 o 
   9   4   8        1.89        1.71      0.69 o 
  10   4   8        0.08       -1.67      1.67 o 
  -5   5   8        0.37       -0.38      1.79 o 
  -4   5   8        0.80        2.56      1.92 o 
  -3   5   8        6.06        6.09      1.36 o 
  -2   5   8        0.06       -0.95      0.95 o 
  -1   5   8        2.65        3.89      1.17 o 
   0   5   8       10.41       10.11      1.60 o 
   1   5   8        2.64        2.64      0.83 o 
   2   5   8        5.59        5.13      0.83 o 
   3   5   8       19.02       18.14      2.70 o 
   4   5   8       40.15       44.03      1.65 o 
   5   5   8       45.24       39.46      1.64 o 
   6   5   8        5.19        5.43      0.86 o 
   7   5   8        0.81       -1.23      1.62 o 
   8   5   8       13.36       12.97      0.94 o 
   9   5   8        0.52        0.99      0.70 o 
  10   5   8        1.01        2.56      1.79 o 
  11   5   8        7.99        7.69      2.31 o 
  -5   6   8        0.05       -0.64      2.05 o 
  -4   6   8        2.30        3.46      2.05 o 
  -3   6   8        0.79        0.58      1.18 o 
  -2   6   8        0.00        0.39      1.08 o 
  -1   6   8        2.19        1.37      1.04 o 
   0   6   8        5.86        5.34      1.22 o 
   1   6   8        2.89        1.13      0.95 o 
   2   6   8       11.24       10.98      1.05 o 
   3   6   8        0.13       -0.61      0.61 o 
   4   6   8      136.25      124.53      4.64 o 
   5   6   8        8.87        6.76      1.04 o 
   6   6   8       12.41       10.57      1.60 o 
   7   6   8        2.19        2.73      0.90 o 
   8   6   8        2.08        2.62      0.70 o 
   9   6   8       27.72       28.31      1.63 o 
  10   6   8        1.13        0.90      1.92 o 
  11   6   8        4.64        3.85      2.05 o 
  -4   7   8        4.24        6.79      2.18 o 
  -3   7   8        0.12        0.32      1.27 o 
  -2   7   8        2.26       -0.30      1.20 o 
  -1   7   8       13.06       12.32      1.54 o 
   0   7   8       31.69       33.85      3.52 o 
   1   7   8        0.12       -0.08      0.95 o 
   2   7   8       34.70       30.06      1.99 o 
   3   7   8       56.64       53.53      3.33 o 
   4   7   8       45.58       37.12      2.19 o 
   5   7   8        0.87       -0.11      1.54 o 
   6   7   8        0.02        0.44      0.77 o 
   7   7   8        0.04        0.23      0.67 o 
   8   7   8       10.02        6.92      0.88 o 
   9   7   8        0.00       -0.17      0.79 o 
  10   7   8        9.59       10.28      1.04 o 
  11   7   8        3.55        2.69      2.05 o 
  -3   8   8        1.13        0.90      1.92 o 
  -2   8   8        7.34        7.95      1.67 o 
  -1   8   8        6.01        5.59      1.45 o 
   0   8   8        6.04        4.29      1.31 o 
   1   8   8        8.16        8.72      1.40 o 
   2   8   8       46.43       45.30      2.40 o 
   3   8   8       16.62       15.20      2.69 o 
   4   8   8       12.84        9.36      1.79 o 
   5   8   8        2.88        1.28      1.28 o 
   6   8   8       26.56       21.66      2.18 o 
   7   8   8        0.08       -0.23      0.95 o 
   8   8   8        0.02       -0.85      0.85 o 
   9   8   8        1.39        1.33      1.47 o 
  10   8   8        0.33       -0.17      0.79 o 
  11   8   8        0.54        0.64      2.05 o 
  -2   9   8        0.01       -1.27      1.27 o 
  -1   9   8        0.09        1.01      1.31 o 
   0   9   8        1.74        2.11      1.27 o 
   1   9   8        0.49        0.83      1.22 o 
   2   9   8        0.10        0.36      1.04 o 
   3   9   8        1.31       -1.41      1.41 o 
   4   9   8        1.14        3.33      1.67 o 
   5   9   8        0.37        0.77      1.41 o 
   6   9   8        2.58        2.31      1.54 o 
   7   9   8       17.58       17.62      1.60 o 
   8   9   8        0.10        0.65      1.04 o 
   9   9   8        0.05        0.22      1.04 o 
  10   9   8        5.74        7.46      1.20 o 
  11   9   8        7.46        8.08      2.56 o 
  -1  10   8        0.65       -0.63      1.60 o 
   0  10   8        0.20       -0.76      1.31 o 
   1  10   8        7.56        8.47      1.58 o 
   2  10   8        6.98        9.23      2.31 o 
   3  10   8        0.07        0.77      1.79 o 
   4  10   8        6.79       10.77      2.31 o 
   5  10   8       12.94       12.56      2.31 o 
   6  10   8        2.15        0.38      1.54 o 
   7  10   8        0.15       -0.16      1.08 o 
   8  10   8        8.01       10.05      1.48 o 
   9  10   8        0.64       -0.09      1.11 o 
  10  10   8        1.89        1.98      1.16 o 
   0  11   8        0.46        0.51      1.92 o 
   1  11   8        7.18        8.20      2.44 o 
   2  11   8        7.52        6.54      2.31 o 
   3  11   8        0.45       -1.15      1.79 o 
   4  11   8        2.98        1.54      1.92 o 
   5  11   8        0.39       -1.03      1.67 o 
   6  11   8        1.64        2.56      1.79 o 
   7  11   8       10.92       14.80      3.33 o 
   8  11   8        0.60        0.93      1.23 o 
   9  11   8       11.84       15.76      2.88 o 
   3  12   8        0.47        1.41      2.18 o 
   4  12   8       15.10       20.77      3.08 o 
   5  12   8        5.10        5.00      2.31 o 
   6  12   8       17.27       24.23      3.20 o 
   7  12   8        8.90       12.30      1.81 o 
  -2 -10   9        0.50       -0.64      2.18 o 
  -1 -10   9        0.00       -1.79      1.92 o 
   0 -10   9        7.04       11.64      3.27 o 
   1 -10   9        0.52       -0.45      1.49 o 
   2 -10   9        0.05       -0.67      1.40 o 
   3 -10   9        4.32       12.69      2.95 o 
   4 -10   9        0.03        1.92      2.05 o 
   5 -10   9        0.16       -0.77      1.92 o 
  -3  -9   9        0.44        0.00      2.18 o 
  -2  -9   9        0.07        0.64      2.18 o 
  -1  -9   9        0.00        0.25      1.40 o 
   0  -9   9        8.74        9.94      1.72 o 
   1  -9   9        0.13        0.90      1.36 o 
   2  -9   9        4.27        6.24      3.40 o 
   3  -9   9        5.15        7.93      1.67 o 
   4  -9   9        3.13        2.56      2.05 o 
   5  -9   9        1.15        0.77      1.79 o 
   6  -9   9        0.01        0.00      1.92 o 
  -4  -8   9        0.59        0.26      2.05 o 
  -3  -8   9        3.24        1.92      2.05 o 
  -2  -8   9        0.87        4.10      2.31 o 
  -1  -8   9        0.79        1.86      1.31 o 
   0  -8   9        6.67        6.67      1.54 o 
   1  -8   9        0.66       -0.10      1.22 o 
   2  -8   9        0.64        0.69      1.31 o 
   3  -8   9        5.35        8.61      1.58 o 
   4  -8   9       22.50       28.71      3.33 o 
   5  -8   9        4.66        2.56      1.92 o 
   6  -8   9        2.21        4.87      2.18 o 
   7  -8   9        0.28        0.51      1.79 o 
   8  -8   9        3.89        2.82      2.05 o 
  -5  -7   9       10.90        9.36      2.69 o 
  -4  -7   9        0.00       -0.14      1.41 o 
  -3  -7   9        3.90        6.15      2.31 o 
  -2  -7   9        0.47        1.12      1.40 o 
  -1  -7   9        1.54        0.75      1.31 o 
   0  -7   9        0.10        0.70      1.13 o 
   1  -7   9        1.96        2.64      1.28 o 
   2  -7   9        0.76       -0.32      1.47 o 
   3  -7   9       10.31       14.60      2.50 o 
   4  -7   9        0.65        0.39      1.08 o 
   5  -7   9        7.44        9.49      2.18 o 
   6  -7   9       15.45       16.02      2.69 o 
   7  -7   9       16.90       20.51      2.69 o 
   8  -7   9        0.69       -0.51      1.67 o 
   9  -7   9        0.02       -1.41      1.67 o 
  -5  -6   9        7.74        7.95      2.31 o 
  -4  -6   9        8.06       14.10      2.69 o 
  -3  -6   9      104.23      113.80      4.49 o 
  -2  -6   9       11.68       15.62      1.81 o 
  -1  -6   9        1.41        0.95      1.13 o 
   0  -6   9       61.67       62.95      3.08 o 
   1  -6   9        5.80        7.50      1.36 o 
   2  -6   9        4.95        3.85      1.41 o 
   3  -6   9       11.80       13.56      1.53 o 
   4  -6   9        2.26        3.72      1.17 o 
   5  -6   9        0.96        1.03      1.54 o 
   6  -6   9        0.28       -0.38      1.54 o 
   7  -6   9       15.77       19.74      2.44 o 
   8  -6   9        5.02        2.44      1.79 o 
   9  -6   9       10.70       11.92      2.31 o 
  10  -6   9        0.01        0.13      1.92 o 
  -6  -5   9        0.26        1.67      2.05 o 
  -5  -5   9        0.32        0.77      1.79 o 
  -4  -5   9       24.28       29.10      3.20 o 
  -3  -5   9      130.36      145.48      7.31 o 
  -2  -5   9       11.54       15.97      1.43 o 
  -1  -5   9       88.36       91.93      3.76 o 
   0  -5   9       94.85       97.69      3.81 o 
   1  -5   9        3.11        3.46      1.18 o 
   2  -5   9        0.19        0.05      0.62 o 
   3  -5   9        0.05        0.35      0.61 o 
   4  -5   9        5.30        4.77      0.87 o 
   5  -5   9       12.57       13.64      1.15 o 
   6  -5   9        0.10        0.51      1.41 o 
   7  -5   9        6.87        6.28      1.67 o 
   8  -5   9        5.14        5.64      1.67 o 
   9  -5   9        8.83       11.54      2.05 o 
  10  -5   9       14.17       16.28      2.31 o 
  -6  -4   9        0.86       -0.51      1.79 o 
  -5  -4   9        0.08        0.64      1.79 o 
  -4  -4   9        6.46        8.72      2.18 o 
  -3  -4   9       51.42       63.08      3.08 o 
  -2  -4   9        8.24       12.67      1.58 o 
  -1  -4   9       74.30       77.02      2.74 o 
   0  -4   9        7.59        5.56      1.26 o 
   1  -4   9        8.53        7.14      1.27 o 
   2  -4   9        3.70        3.82      1.08 o 
   3  -4   9        4.51        4.81      0.86 o 
   4  -4   9       36.86       32.76      1.49 o 
   5  -4   9        0.17        0.08      0.69 o 
   6  -4   9       58.51       57.03      2.48 o 
   7  -4   9        3.63        2.69      1.41 o 
   8  -4   9        0.25        0.00      1.28 o 
   9  -4   9        0.41        1.54      1.41 o 
  10  -4   9       10.39       12.43      1.92 o 
  11  -4   9        3.41        4.36      1.67 o 
  -6  -3   9        0.08        1.03      1.79 o 
  -5  -3   9        2.85        2.95      1.92 o 
  -4  -3   9        0.81        1.28      1.54 o 
  -3  -3   9        1.08        1.94      1.17 o 
  -2  -3   9        2.57        4.29      1.18 o 
  -1  -3   9        4.79        3.14      1.13 o 
   0  -3   9        4.60        2.77      1.14 o 
   1  -3   9        4.42        3.69      1.04 o 
   2  -3   9       51.51       51.70      2.40 o 
   3  -3   9       21.54       18.78      1.45 o 
   4  -3   9      125.12      111.81      3.01 o 
   5  -3   9       65.20       48.54      2.68 o 
   6  -3   9        1.27        0.98      0.90 o 
   7  -3   9       26.68       26.09      1.67 o 
   8  -3   9        0.05       -0.13      1.15 o 
   9  -3   9        0.31       -0.77      1.15 o 
  10  -3   9        2.22        4.10      1.41 o 
  11  -3   9        0.00       -1.02      1.02 o 
  -6  -2   9        6.39        7.05      2.18 o 
  -5  -2   9        8.45        6.28      2.05 o 
  -4  -2   9        0.71        0.38      1.54 o 
  -3  -2   9        0.69       -0.32      1.00 o 
  -2  -2   9        9.11        8.49      1.27 o 
  -1  -2   9        0.49        0.49      0.95 o 
   0  -2   9        0.12       -0.86      0.86 o 
   1  -2   9        1.09        0.33      0.86 o 
   2  -2   9        5.97        4.06      0.86 o 
   3  -2   9       10.34       11.12      0.96 o 
   4  -2   9        3.50        2.64      0.96 o 
   5  -2   9      123.20      101.18      2.42 o 
   6  -2   9        1.52        2.50      0.78 o 
   7  -2   9       46.35       39.98      1.77 o 
   8  -2   9        3.29        4.10      0.88 o 
   9  -2   9        6.62        7.09      1.35 o 
  10  -2   9        1.07        0.85      1.09 o 
  11  -2   9        1.61        2.52      2.05 o 
  12  -2   9        0.08       -0.64      2.44 o 
  -6  -1   9        4.86        6.54      2.18 o 
  -5  -1   9       14.73       11.66      2.44 o 
  -4  -1   9        4.58        4.49      1.79 o 
  -3  -1   9        0.09       -0.07      1.47 o 
  -2  -1   9        0.06        0.02      1.04 o 
  -1  -1   9        2.90        3.78      1.09 o 
   0  -1   9       42.33       39.16      2.13 o 
   1  -1   9       32.58       32.12      1.99 o 
   2  -1   9        5.00        3.43      0.95 o 
   3  -1   9        4.66        3.32      0.95 o 
   4  -1   9       19.45       20.12      1.84 o 
   5  -1   9        0.72       -0.51      0.51 o 
   6  -1   9       32.91       28.29      1.04 o 
   7  -1   9      169.07      128.55      3.39 o 
   8  -1   9        0.04        0.10      0.71 o 
   9  -1   9        0.83        0.52      0.76 o 
  10  -1   9        9.77       11.21      1.30 o 
  11  -1   9        3.31        2.54      2.18 o 
  12  -1   9        0.01        2.56      2.44 o 
  -6   0   9        2.45        2.18      2.05 o 
  -5   0   9        6.51        3.33      2.05 o 
  -4   0   9        5.25        6.54      1.92 o 
  -3   0   9        0.59        0.51      1.09 o 
  -2   0   9        7.77        6.50      1.22 o 
  -1   0   9        1.33        0.77      1.03 o 
   0   0   9        4.91        4.46      1.09 o 
   1   0   9       40.81       42.11      2.22 o 
   2   0   9       22.96       22.14      1.58 o 
   3   0   9       68.62       71.33      2.76 o 
   4   0   9       16.07       11.07      1.22 o 
   5   0   9        0.08       -0.93      0.93 o 
   6   0   9       34.95       27.23      1.21 o 
   7   0   9       95.96       78.12      2.40 o 
   8   0   9        5.51        5.04      0.85 o 
   9   0   9        5.41        4.74      0.87 o 
  10   0   9        1.69        1.03      0.81 o 
  11   0   9        1.70        1.50      0.73 o 
  12   0   9        0.37        0.90      2.44 o 
  -6   1   9        0.57        0.00      1.92 o 
  -5   1   9        0.90       -1.79      1.79 o 
  -4   1   9        0.17       -0.26      1.67 o 
  -3   1   9        1.25        0.49      1.13 o 
  -2   1   9        2.02        1.60      1.09 o 
  -1   1   9       11.92       13.54      1.54 o 
   0   1   9       27.09       28.81      1.90 o 
   1   1   9       84.76       94.32      3.44 o 
   2   1   9      112.68      126.25      4.12 o 
   3   1   9       98.85      107.03      3.58 o 
   4   1   9       55.14       54.26      3.52 o 
   5   1   9      121.05      112.71      2.95 o 
   6   1   9       19.27       19.25      0.94 o 
   7   1   9       15.43       14.95      1.07 o 
   8   1   9        9.99       11.06      1.28 o 
   9   1   9        0.15        0.28      0.69 o 
  10   1   9       16.71       16.62      1.18 o 
  11   1   9        4.41        7.05      2.31 o 
  12   1   9        1.32        2.82      2.44 o 
  13   1   9        0.01       -0.38      2.44 o 
  -5   2   9        0.01       -1.67      1.67 o 
  -4   2   9        0.25       -0.38      1.67 o 
  -3   2   9        1.00        0.45      1.18 o 
  -2   2   9        8.32       11.86      1.54 o 
  -1   2   9        6.95        5.23      1.18 o 
   0   2   9        0.16       -0.45      0.91 o 
   1   2   9       41.86       39.20      2.18 o 
   2   2   9      212.76      216.41      7.11 o 
   3   2   9       13.17       13.02      1.35 o 
   4   2   9      338.85      347.17      7.30 o 
   5   2   9      285.52      284.58      6.09 o 
   6   2   9        0.23        0.00      0.90 o 
   7   2   9       50.14       45.31      1.40 o 
   8   2   9        0.21       -0.60      0.60 o 
   9   2   9        1.79        1.13      0.71 o 
  10   2   9        0.37       -0.57      0.57 o 
  11   2   9        5.51        5.38      2.44 o 
  12   2   9        0.09       -0.77      2.31 o 
  13   2   9        0.41       -2.31      2.44 o 
  -5   3   9        2.32        2.05      1.79 o 
  -4   3   9        0.30        1.15      1.92 o 
  -3   3   9        6.13        6.87      1.86 o 
  -2   3   9        2.14        3.15      1.54 o 
  -1   3   9       28.26       30.08      2.04 o 
   0   3   9      125.22      128.81      4.40 o 
   1   3   9      178.80      170.12      5.21 o 
   2   3   9        0.16        0.87      0.95 o 
   3   3   9      386.29      389.23      8.16 o 
   4   3   9     1047.25     1022.77     19.91 o 
   5   3   9      278.78      272.78      5.90 o 
   6   3   9        0.98        0.44      0.68 o 
   7   3   9       14.10       14.86      2.29 o 
   8   3   9       11.70       13.08      1.60 o 
   9   3   9        3.10        1.50      1.09 o 
  10   3   9        0.61       -0.15      1.06 o 
  11   3   9        3.82        3.57      1.58 o 
  12   3   9        0.56        1.41      2.44 o 
  13   3   9        0.16        3.97      2.69 o 
  -5   4   9        3.14        4.49      2.05 o 
  -4   4   9        0.11       -1.67      1.67 o 
  -3   4   9        0.84       -0.68      1.13 o 
  -2   4   9        0.47       -0.67      1.13 o 
  -1   4   9        5.58        4.26      1.22 o 
   0   4   9       43.86       52.11      2.63 o 
   1   4   9       96.23       97.47      2.93 o 
   2   4   9        0.19        1.32      0.74 o 
   3   4   9      251.79      254.88      5.75 o 
   4   4   9      384.16      362.68      7.67 o 
   5   4   9        7.10        7.93      0.81 o 
   6   4   9        0.73       -0.13      0.77 o 
   7   4   9       19.77       17.94      1.45 o 
   8   4   9        3.25        2.19      0.87 o 
   9   4   9       46.19       48.54      4.17 o 
  10   4   9       20.69       19.48      1.26 o 
  11   4   9        0.94        1.79      1.92 o 
  -4   5   9        0.00       -1.54      1.54 o 
  -3   5   9        0.00       -1.00      1.13 o 
  -2   5   9        1.26       -0.29      1.17 o 
  -1   5   9        0.00       -0.85      1.04 o 
   0   5   9        6.46        9.64      1.40 o 
   1   5   9        9.74       10.52      1.36 o 
   2   5   9       19.63       20.65      1.35 o 
   3   5   9       13.94       12.30      1.05 o 
   4   5   9        0.10       -0.59      0.59 o 
   5   5   9        1.02        0.77      0.73 o 
   6   5   9        4.02        3.91      2.18 o 
   7   5   9        0.10       -1.31      1.40 o 
   8   5   9        5.33        5.26      0.99 o 
   9   5   9        8.61        7.42      1.01 o 
  10   5   9        2.15        2.63      1.28 o 
  11   5   9       13.44        9.61      2.44 o 
  -4   6   9        0.16        0.26      1.92 o 
  -3   6   9        1.97        3.97      2.05 o 
  -2   6   9        2.49        1.09      1.27 o 
  -1   6   9        0.55        1.02      1.22 o 
   0   6   9        2.38        1.15      1.13 o 
   1   6   9        1.10        0.38      1.00 o 
   2   6   9       52.52       53.46      2.58 o 
   3   6   9       15.94       14.73      1.40 o 
   4   6   9        7.17        6.72      0.88 o 
   5   6   9        0.07        0.25      1.35 o 
   6   6   9        9.47       12.23      1.22 o 
   7   6   9       48.58       46.83      5.51 o 
   8   6   9        2.56        3.06      0.99 o 
   9   6   9       20.67       20.07      1.49 o 
  10   6   9        4.09        5.55      0.92 o 
  11   6   9        4.63        4.87      2.44 o 
  -3   7   9        6.57        9.74      2.44 o 
  -2   7   9        6.47        8.69      2.24 o 
  -1   7   9        0.73        0.28      1.22 o 
   0   7   9       28.26       30.58      2.18 o 
   1   7   9       15.66       14.93      1.63 o 
   2   7   9       38.49       38.28      2.22 o 
   3   7   9        0.14        0.91      1.15 o 
   4   7   9        0.44        0.51      1.28 o 
   5   7   9        2.82        3.08      1.28 o 
   6   7   9       24.09       22.87      1.62 o 
   7   7   9        0.68        1.55      0.86 o 
   8   7   9        7.20        6.50      1.18 o 
   9   7   9        1.56        2.98      2.18 o 
  10   7   9       10.45       14.33      1.35 o 
  11   7   9       14.08       12.82      2.95 o 
  12   7   9        2.91        4.10      2.56 o 
  -2   8   9        1.69       -0.82      1.40 o 
  -1   8   9        1.92        2.19      1.40 o 
   0   8   9        9.53       11.11      1.67 o 
   1   8   9        2.75        1.06      1.22 o 
   2   8   9        0.90       -0.89      1.22 o 
   3   8   9        3.66        3.85      1.67 o 
   4   8   9       29.09       29.22      2.82 o 
   5   8   9        9.56        8.97      1.79 o 
   6   8   9        0.02        1.15      1.28 o 
   7   8   9        6.59        3.85      1.41 o 
   8   8   9        5.02        8.18      1.67 o 
   9   8   9        1.10        2.20      1.09 o 
  10   8   9        0.17        0.14      1.09 o 
  11   8   9       28.21       26.15      3.46 o 
  -1   9   9        0.49       -0.25      1.86 o 
   0   9   9        0.01       -0.25      1.31 o 
   1   9   9        1.31        0.51      2.18 o 
   2   9   9        0.46        0.00      1.67 o 
   3   9   9        0.59       -0.77      1.54 o 
   4   9   9        0.27       -1.03      1.54 o 
   5   9   9        9.31        5.64      1.79 o 
   6   9   9        0.23        1.92      1.41 o 
   7   9   9        0.13       -1.28      1.28 o 
   8   9   9        5.12        5.48      1.31 o 
   9   9   9       13.29       18.12      1.66 o 
  10   9   9        5.40        8.72      2.50 o 
  11   9   9        5.25        4.49      2.44 o 
   0  10   9        2.34        0.34      1.44 o 
   1  10   9        0.05       -0.38      1.92 o 
   2  10   9        1.31        1.79      2.05 o 
   3  10   9        7.74        5.90      2.05 o 
   4  10   9        1.41        1.28      1.79 o 
   5  10   9        0.23        0.51      1.54 o 
   6  10   9        7.65        9.10      2.05 o 
   7  10   9        1.51       -0.44      1.17 o 
   8  10   9        1.74       -0.22      1.54 o 
   9  10   9        1.79        5.78      2.82 o 
  10  10   9       18.04       22.85      1.90 o 
   2  11   9        1.43        1.41      2.18 o 
   3  11   9        0.00        0.90      2.05 o 
   4  11   9        8.78       15.77      2.82 o 
   5  11   9       14.43       20.51      2.82 o 
   6  11   9        0.00        1.03      2.05 o 
   7  11   9       27.92       38.37      6.28 o 
   8  11   9       26.55       40.37      2.72 o 
  -1  -9  10        0.00       -0.38      2.05 o 
   0  -9  10        1.52        1.47      1.45 o 
   1  -9  10        2.30        2.77      1.67 o 
   2  -9  10        4.84        4.03      2.50 o 
   3  -9  10        0.96       -0.64      1.92 o 
   4  -9  10        0.10        2.56      2.05 o 
   5  -9  10        0.00        0.77      2.05 o 
  -3  -8  10        0.02        1.28      2.18 o 
  -2  -8  10        2.74        3.85      2.31 o 
  -1  -8  10        0.43        1.47      1.45 o 
   0  -8  10        0.65        1.46      1.40 o 
   1  -8  10        6.77       11.86      1.77 o 
   2  -8  10        9.31        9.63      2.31 o 
   3  -8  10        4.71        5.47      1.92 o 
   4  -8  10        3.17        3.20      2.18 o 
   5  -8  10        1.52        0.77      2.05 o 
   6  -8  10        3.27        7.31      2.18 o 
   7  -8  10        2.45        2.31      1.92 o 
  -3  -7  10        0.15        0.72      1.54 o 
  -2  -7  10        2.11        1.41      2.05 o 
  -1  -7  10        1.21        0.58      1.86 o 
   0  -7  10        0.00        0.21      1.17 o 
   1  -7  10        0.99        2.82      1.36 o 
   2  -7  10        0.31        0.90      1.22 o 
   3  -7  10        3.29        4.37      1.60 o 
   4  -7  10        7.45       14.87      2.69 o 
   5  -7  10       21.99       32.69      3.33 o 
   6  -7  10        2.84        1.92      2.05 o 
   7  -7  10        0.23        1.15      1.79 o 
   8  -7  10        0.83       -0.26      1.92 o 
  -4  -6  10        2.80        0.90      1.92 o 
  -3  -6  10        3.56        0.77      2.05 o 
  -2  -6  10       22.34       22.71      2.18 o 
  -1  -6  10        0.73        3.10      1.31 o 
   0  -6  10        2.53        3.08      1.27 o 
   1  -6  10        3.21        2.82      1.27 o 
   2  -6  10        2.86        5.00      1.36 o 
   3  -6  10        3.56        6.32      1.60 o 
   4  -6  10        0.01       -0.51      1.09 o 
   5  -6  10        6.34       10.38      2.18 o 
   6  -6  10        8.51        9.36      2.31 o 
   7  -6  10       20.85       26.66      2.95 o 
   8  -6  10        0.72        2.31      1.79 o 
   9  -6  10       13.72       12.18      2.44 o 
  -4  -5  10        4.12        4.23      2.05 o 
  -3  -5  10       32.69       41.40      3.85 o 
  -2  -5  10       18.21       21.27      2.04 o 
  -1  -5  10        2.17        2.26      1.11 o 
   0  -5  10        0.05       -0.17      1.15 o 
   1  -5  10        1.89        1.05      1.22 o 
   2  -5  10        0.40        1.77      1.13 o 
   3  -5  10        5.30        3.62      1.22 o 
   4  -5  10        2.60        2.15      1.09 o 
   5  -5  10       20.10       20.25      2.56 o 
   6  -5  10        3.58        4.87      1.79 o 
   7  -5  10        8.41        6.67      1.79 o 
   8  -5  10       46.88       58.45      4.10 o 
   9  -5  10       32.14       34.35      3.20 o 
  10  -5  10        3.35        4.23      2.05 o 
  -5  -4  10       13.12       18.07      3.08 o 
  -4  -4  10        2.22        4.36      2.05 o 
  -3  -4  10       21.32       22.82      3.08 o 
  -2  -4  10        1.58        1.70      1.22 o 
  -1  -4  10        7.10        7.73      1.49 o 
   0  -4  10        0.05       -0.86      0.86 o 
   1  -4  10        1.30        1.03      1.47 o 
   2  -4  10       41.00       39.43      2.31 o 
   3  -4  10        1.14       -0.06      1.00 o 
   4  -4  10       53.07       55.03      2.11 o 
   5  -4  10        4.08        4.97      1.17 o 
   6  -4  10        0.00        0.52      0.95 o 
   7  -4  10        0.73        0.14      0.95 o 
   8  -4  10        2.44        3.46      1.54 o 
   9  -4  10        2.23        5.51      1.79 o 
  10  -4  10        0.15        1.15      1.41 o 
  11  -4  10       10.43       13.69      1.80 o 
  -5  -3  10        0.77        0.90      2.05 o 
  -4  -3  10        0.12       -0.13      1.92 o 
  -3  -3  10        2.75        4.61      2.05 o 
  -2  -3  10        0.90        1.65      1.35 o 
  -1  -3  10        2.67        4.71      2.56 o 
   0  -3  10        9.23        7.31      1.31 o 
   1  -3  10        9.82        8.01      1.11 o 
   2  -3  10       36.13       35.66      1.82 o 
   3  -3  10       51.70       44.96      5.83 o 
   4  -3  10        2.93        2.63      0.83 o 
   5  -3  10        5.11        4.86      0.89 o 
   6  -3  10        1.43        1.71      0.98 o 
   7  -3  10        0.02       -0.28      0.95 o 
   8  -3  10        6.54        7.77      1.31 o 
   9  -3  10        0.70        0.26      1.04 o 
  10  -3  10        0.10       -0.28      1.07 o 
  11  -3  10        0.01       -0.73      1.03 o 
  -5  -2  10        0.00        0.77      1.92 o 
  -4  -2  10        1.99        2.05      1.92 o 
  -3  -2  10        0.12        1.28      1.54 o 
  -2  -2  10        0.02       -0.52      1.04 o 
  -1  -2  10        1.20        2.38      1.17 o 
   0  -2  10        0.26       -0.78      0.95 o 
   1  -2  10        2.05        1.98      1.04 o 
   2  -2  10        0.92       -0.31      1.15 o 
   3  -2  10       44.94       38.30      2.95 o 
   4  -2  10        3.91        5.88      0.96 o 
   5  -2  10       70.44       60.60      1.62 o 
   6  -2  10       20.79       21.37      1.28 o 
   7  -2  10        1.79        0.59      0.77 o 
   8  -2  10        6.15        5.29      0.94 o 
   9  -2  10        1.57        1.90      1.04 o 
  10  -2  10        0.42       -0.18      0.99 o 
  11  -2  10        0.75        0.43      1.12 o 
  12  -2  10        0.86        2.56      2.56 o 
  -5  -1  10        0.21       -1.03      1.79 o 
  -4  -1  10        0.05        0.64      1.79 o 
  -3  -1  10        0.45        2.26      1.28 o 
  -2  -1  10        6.91        7.05      1.40 o 
  -1  -1  10        0.34       -0.63      1.04 o 
   0  -1  10        1.82       -0.09      1.04 o 
   1  -1  10        3.88        4.14      1.17 o 
   2  -1  10       19.31       16.50      1.54 o 
   3  -1  10        1.02       -0.45      0.91 o 
   4  -1  10       42.21       35.74      2.04 o 
   5  -1  10      155.91      114.59      3.78 o 
   6  -1  10        0.65       -0.43      0.73 o 
   7  -1  10        7.99        6.77      0.96 o 
   8  -1  10       12.51        9.10      1.04 o 
   9  -1  10        4.78        4.28      0.98 o 
  10  -1  10        0.21        0.00      0.99 o 
  11  -1  10        2.47        2.04      1.02 o 
  12  -1  10        0.09        0.51      2.44 o 
  -5   0  10        0.31        2.05      2.05 o 
  -4   0  10        2.19        0.90      1.79 o 
  -3   0  10        0.09       -0.15      1.13 o 
  -2   0  10        0.12        0.70      1.18 o 
  -1   0  10       16.93       16.62      1.71 o 
   0   0  10       14.07       14.63      1.58 o 
   1   0  10       41.71       49.11      2.69 o 
   2   0  10       28.79       27.40      1.86 o 
   3   0  10        0.97       -0.55      0.95 o 
   4   0  10        9.32        5.58      1.09 o 
   5   0  10      105.32       94.69      5.06 o 
   6   0  10        4.63        2.09      0.81 o 
   7   0  10        0.05        0.17      0.75 o 
   8   0  10        0.69        0.07      0.75 o 
   9   0  10        3.26        3.39      0.90 o 
  10   0  10        0.43       -0.13      0.81 o 
  11   0  10        2.60        1.87      0.90 o 
  12   0  10        3.57        4.49      2.56 o 
  -5   1  10        0.29       -1.79      1.79 o 
  -4   1  10        0.29        0.38      1.79 o 
  -3   1  10        2.07        2.77      1.67 o 
  -2   1  10       10.18        9.90      2.31 o 
  -1   1  10        3.69        3.24      1.22 o 
   0   1  10       39.04       40.22      2.40 o 
   1   1  10        8.72        7.80      1.54 o 
   2   1  10        1.39        0.54      1.13 o 
   3   1  10       78.95       77.74      3.13 o 
   4   1  10       52.70       55.09      3.59 o 
   5   1  10        1.98        1.22      0.64 o 
   6   1  10        5.13        7.17      1.22 o 
   7   1  10        1.98        1.37      0.78 o 
   8   1  10       31.92       30.20      1.54 o 
   9   1  10        0.07       -0.08      0.72 o 
  10   1  10        3.93        4.07      1.06 o 
  11   1  10        0.28       -0.40      0.82 o 
  12   1  10       11.51       11.79      2.95 o 
  -5   2  10        2.62       -0.38      1.92 o 
  -4   2  10        0.77       -1.15      1.92 o 
  -3   2  10        0.46       -1.27      1.27 o 
  -2   2  10        6.73        5.50      1.40 o 
  -1   2  10       29.58       25.88      2.04 o 
   0   2  10       59.34       68.13      3.08 o 
   1   2  10       52.33       51.36      2.76 o 
   2   2  10      264.15      263.53      7.48 o 
   3   2  10      256.35      268.13     10.70 o 
   4   2  10        0.07       -0.03      0.86 o 
   5   2  10       73.75       69.56      2.17 o 
   6   2  10        3.06        4.05      0.80 o 
   7   2  10        2.98        2.82      0.95 o 
   8   2  10        1.00       -0.01      0.83 o 
   9   2  10        3.01        2.54      0.90 o 
  10   2  10        0.10        0.02      0.75 o 
  11   2  10        3.47        2.43      1.58 o 
  12   2  10        8.39       12.95      3.08 o 
  -4   3  10        0.06       -0.26      1.92 o 
  -3   3  10        4.73        4.61      2.05 o 
  -2   3  10       34.44       39.24      2.58 o 
  -1   3  10       75.54       85.73      3.67 o 
   0   3  10        0.64        1.24      1.22 o 
   1   3  10      180.40      190.09      6.92 o 
   2   3  10      421.85      428.81     11.24 o 
   3   3  10       96.81      102.33      3.13 o 
   4   3  10        0.17        1.25      0.76 o 
   5   3  10        0.01       -0.73      0.73 o 
   6   3  10        0.36       -0.10      0.77 o 
   7   3  10        8.83        7.62      1.14 o 
   8   3  10       11.51       10.53      1.26 o 
   9   3  10        6.91        6.69      1.09 o 
  10   3  10        0.05       -0.79      0.79 o 
  11   3  10        0.41        1.03      2.05 o 
  12   3  10        2.48        4.10      2.44 o 
  -4   4  10        0.46        0.77      1.92 o 
  -3   4  10        2.63        1.67      2.05 o 
  -2   4  10       12.55       14.60      1.81 o 
  -1   4  10       34.41       33.89      2.31 o 
   0   4  10        0.00        0.92      2.24 o 
   1   4  10       93.66       95.63      3.76 o 
   2   4  10      140.18      133.11      4.53 o 
   3   4  10        0.01        0.14      0.81 o 
   4   4  10        0.00       -0.71      0.71 o 
   5   4  10       44.68       41.57      2.08 o 
   6   4  10        3.26        2.02      0.86 o 
   7   4  10       49.53       52.43      3.20 o 
   8   4  10       50.68       45.93      2.25 o 
   9   4  10        3.21        3.89      1.73 o 
  10   4  10       15.26       16.64      1.36 o 
  11   4  10        6.13        5.38      2.31 o 
  12   4  10       10.87       14.23      2.95 o 
  -3   5  10        0.00       -1.03      1.92 o 
  -2   5  10        0.79        1.39      2.24 o 
  -1   5  10        3.69        3.28      1.41 o 
   0   5  10        9.96       11.44      1.58 o 
   1   5  10       13.37       14.54      1.67 o 
   2   5  10        0.03       -0.78      0.95 o 
   3   5  10        0.08       -0.95      0.95 o 
   4   5  10        5.16        4.14      0.91 o 
   5   5  10        2.91        2.73      0.95 o 
   6   5  10       14.05       11.44      1.79 o 
   7   5  10        0.74        0.64      1.28 o 
   8   5  10        0.04       -0.12      0.87 o 
   9   5  10       39.95       46.11      2.32 o 
  10   5  10       26.08       26.45      1.65 o 
  11   5  10        2.01        2.05      2.18 o 
  12   5  10        0.01        2.05      2.31 o 
  -3   6  10        0.04        0.64      2.18 o 
  -2   6  10        3.11        2.49      1.40 o 
  -1   6  10        0.77        0.50      1.31 o 
   0   6  10       12.60       16.21      1.86 o 
   1   6  10        3.29        4.19      1.29 o 
   2   6  10        3.12        2.66      1.13 o 
   3   6  10        1.65        1.86      1.08 o 
   4   6  10        2.38        1.15      1.54 o 
   5   6  10       21.88       22.69      2.44 o 
   6   6  10       14.04       17.18      1.45 o 
   7   6  10       20.85       20.44      1.49 o 
   8   6  10        0.32        1.21      1.22 o 
   9   6  10        1.32        2.32      0.99 o 
  10   6  10       15.73       18.57      2.63 o 
  11   6  10        4.49        3.08      2.18 o 
  12   6  10       10.44        9.49      2.56 o 
  -2   7  10        7.64        7.63      1.72 o 
  -1   7  10        1.76        0.19      1.31 o 
   0   7  10       17.61       23.36      2.08 o 
   1   7  10        0.03        1.09      1.22 o 
   2   7  10        3.51        3.66      1.22 o 
   3   7  10        1.45        4.10      1.67 o 
   4   7  10       17.22       12.05      2.05 o 
   5   7  10        0.23        0.38      1.28 o 
   6   7  10        5.00        5.00      1.54 o 
   7   7  10        0.43        0.51      1.15 o 
   8   7  10       15.15       15.49      3.20 o 
   9   7  10       21.50       24.47      1.82 o 
  10   7  10        2.45        2.11      1.02 o 
  11   7  10        9.52       11.41      2.69 o 
  -1   8  10        1.00       -1.86      1.99 o 
   0   8  10        0.20       -1.18      1.18 o 
   1   8  10        1.08       -0.08      1.22 o 
   2   8  10        7.58        7.31      2.05 o 
   3   8  10       13.00       13.97      2.31 o 
   4   8  10        0.26       -1.03      1.54 o 
   5   8  10        2.01        2.31      1.54 o 
   6   8  10       10.37       12.69      1.92 o 
   7   8  10        2.43        6.28      1.67 o 
   8   8  10        1.42        0.42      1.14 o 
   9   8  10       40.95       53.01      2.71 o 
  10   8  10        4.61        6.56      1.32 o 
  11   8  10        9.96       10.25      2.82 o 
   0   9  10        0.43       -0.13      1.36 o 
   1   9  10        0.19       -0.26      1.79 o 
   2   9  10        0.06        1.79      2.05 o 
   3   9  10        5.19        2.56      1.92 o 
   4   9  10        0.33        0.38      1.67 o 
   5   9  10        0.20        1.03      1.54 o 
   6   9  10        4.30        6.02      1.79 o 
   7   9  10        8.74       14.36      2.18 o 
   8   9  10        9.92       13.22      1.86 o 
   9   9  10        6.78       10.76      1.59 o 
  10   9  10       14.83       16.57      1.71 o 
   2  10  10        0.05        2.05      2.18 o 
   3  10  10        1.63        5.38      2.31 o 
   4  10  10        5.58        7.95      2.31 o 
   5  10  10        0.66       -1.54      1.67 o 
   6  10  10        0.23       -1.41      1.79 o 
   7  10  10        0.83       -1.67      1.67 o 
   8  10  10       17.68       21.06      2.03 o 
   9  10  10        5.28        4.06      1.73 o 
  -1  -8  11        2.93       -0.77      2.31 o 
   0  -8  11        1.76        1.00      1.53 o 
   1  -8  11        2.11        2.66      1.67 o 
   2  -8  11        2.31        0.70      1.58 o 
   3  -8  11        4.29        5.13      2.31 o 
   4  -8  11        2.54        5.51      2.31 o 
   5  -8  11        3.41        4.36      2.31 o 
   6  -8  11        0.29       -1.79      1.79 o 
  -2  -7  11        0.07       -0.22      1.53 o 
  -1  -7  11        0.00       -0.77      1.92 o 
   0  -7  11        0.15       -0.83      1.36 o 
   1  -7  11        1.96        0.08      1.41 o 
   2  -7  11        1.52        1.38      1.49 o 
   3  -7  11       12.69       17.48      2.04 o 
   4  -7  11        4.36        4.74      2.18 o 
   5  -7  11        1.37        2.95      2.18 o 
   6  -7  11        1.23        3.20      2.05 o 
   7  -7  11        0.10        1.15      2.05 o 
  -3  -6  11        0.00        1.79      2.31 o 
  -2  -6  11        1.52       -1.79      1.92 o 
  -1  -6  11        0.12       -0.46      1.16 o 
   0  -6  11        0.70        2.86      1.44 o 
   1  -6  11        1.82        1.67      1.36 o 
   2  -6  11        0.13       -1.22      1.22 o 
   3  -6  11        0.09        2.50      1.36 o 
   4  -6  11        8.83        6.67      2.18 o 
   5  -6  11       30.47       34.86      3.59 o 
   6  -6  11        9.28       13.59      2.56 o 
   7  -6  11       15.67       17.43      2.69 o 
   8  -6  11        5.66        4.87      2.18 o 
  -3  -5  11        0.94        1.79      2.05 o 
  -2  -5  11        0.21       -0.90      1.79 o 
  -1  -5  11        1.60        1.54      1.36 o 
   0  -5  11        0.78        0.10      1.00 o 
   1  -5  11        0.26       -0.58      1.18 o 
   2  -5  11       10.75       11.93      1.67 o 
   3  -5  11        6.70        4.10      1.36 o 
   4  -5  11        3.83        5.51      2.05 o 
   5  -5  11        1.04        2.05      1.79 o 
   6  -5  11       53.31       61.78      4.49 o 
   7  -5  11       32.27       40.76      3.59 o 
   8  -5  11        4.00        6.41      1.92 o 
   9  -5  11       21.92       30.63      3.20 o 
  -4  -4  11        0.35        1.67      2.05 o 
  -3  -4  11        1.54        1.79      2.05 o 
  -2  -4  11        0.00       -0.51      1.79 o 
  -1  -4  11        0.15        0.15      1.54 o 
   0  -4  11       12.48        9.87      1.54 o 
   1  -4  11        1.11       -0.84      0.94 o 
   2  -4  11       11.23       12.29      1.33 o 
   3  -4  11        6.01        6.27      1.31 o 
   4  -4  11        1.06        3.00      0.90 o 
   5  -4  11        0.00        0.06      1.00 o 
   6  -4  11        0.03        1.99      1.09 o 
   7  -4  11        4.03        6.85      2.24 o 
   8  -4  11        0.42        1.03      1.54 o 
   9  -4  11        6.54       10.00      1.60 o 
  10  -4  11        5.44        7.28      3.85 o 
  -4  -3  11        0.00        0.90      2.05 o 
  -3  -3  11        0.00        0.13      1.92 o 
  -2  -3  11        0.64        1.60      1.27 o 
  -1  -3  11        1.74       -0.79      1.22 o 
   0  -3  11        9.87       10.34      1.99 o 
   1  -3  11       20.79       18.15      1.81 o 
   2  -3  11        0.52        0.86      1.13 o 
   3  -3  11        0.58        0.37      0.86 o 
   4  -3  11        0.04        0.20      0.83 o 
   5  -3  11        0.12        0.64      1.00 o 
   6  -3  11        4.25        7.18      1.27 o 
   7  -3  11        0.30        0.77      0.86 o 
   8  -3  11        0.74        0.21      0.88 o 
   9  -3  11        0.00        0.15      1.09 o 
  10  -3  11        1.57       -0.39      1.22 o 
  11  -3  11        2.25        2.78      1.40 o 
  -4  -2  11        0.02        0.38      2.05 o 
  -3  -2  11        0.17       -0.90      1.79 o 
  -2  -2  11        0.00       -1.35      1.35 o 
  -1  -2  11        0.01       -0.49      1.22 o 
   0  -2  11        0.28       -1.13      1.13 o 
   1  -2  11       14.06       12.88      1.54 o 
   2  -2  11        3.96        2.91      1.13 o 
   3  -2  11       58.50       49.31      2.62 o 
   4  -2  11       13.80       14.45      1.99 o 
   5  -2  11        0.14        0.00      1.00 o 
   6  -2  11       15.13       13.80      1.54 o 
   7  -2  11        3.24        3.15      0.90 o 
   8  -2  11        3.04        3.83      0.94 o 
   9  -2  11        0.54        0.13      0.88 o 
  10  -2  11        0.97        0.06      1.14 o 
  11  -2  11        0.21       -0.10      1.10 o 
  -4  -1  11        0.08       -0.90      1.92 o 
  -3  -1  11        0.39        0.90      1.92 o 
  -2  -1  11        0.84        0.08      1.41 o 
  -1  -1  11        0.49        0.80      1.31 o 
   0  -1  11       11.92       12.80      3.33 o 
   1  -1  11        0.93        1.20      1.13 o 
   2  -1  11       16.01       10.87      1.53 o 
   3  -1  11       97.27       76.59      3.26 o 
   4  -1  11        0.16        0.29      0.95 o 
   5  -1  11        6.10        3.97      1.54 o 
   6  -1  11        4.69        4.22      1.17 o 
   7  -1  11        3.31        2.23      0.90 o 
   8  -1  11        3.35        1.19      0.90 o 
   9  -1  11        9.72        9.79      1.15 o 
  10  -1  11        2.85        4.08      1.07 o 
  11  -1  11        3.07        3.01      1.20 o 
  -4   0  11        0.97       -1.03      2.05 o 
  -3   0  11        3.22        5.38      2.18 o 
  -2   0  11        4.31        2.92      1.67 o 
  -1   0  11        5.64        9.29      1.67 o 
   0   0  11       15.80       17.38      1.81 o 
   1   0  11        5.71        1.46      1.31 o 
   2   0  11       11.65        7.69      1.40 o 
   3   0  11       59.67       54.66      2.67 o 
   4   0  11        7.27        4.94      1.60 o 
   5   0  11        0.48        1.28      1.28 o 
   6   0  11        2.04        0.06      0.98 o 
   7   0  11        5.99        5.01      0.96 o 
   8   0  11        0.41       -0.44      0.85 o 
   9   0  11        1.42       -0.08      0.88 o 
  10   0  11        2.86        5.43      1.03 o 
  11   0  11        8.86        6.32      1.22 o 
  12   0  11        1.54        0.90      2.44 o 
  -4   1  11        0.99       -0.51      2.18 o 
  -3   1  11        0.35        0.77      2.05 o 
  -2   1  11       15.08       10.29      1.77 o 
  -1   1  11        3.87        2.63      1.40 o 
   0   1  11        5.70        1.93      1.44 o 
   1   1  11       30.37       31.88      2.27 o 
   2   1  11       26.26       27.09      1.99 o 
   3   1  11        2.30        1.94      1.13 o 
   4   1  11        1.06       -0.28      0.95 o 
   5   1  11        1.29       -0.11      0.80 o 
   6   1  11       14.83       14.23      1.92 o 
   7   1  11       11.26       13.97      1.51 o 
   8   1  11        2.81        4.14      0.90 o 
   9   1  11        0.02       -0.77      0.77 o 
  10   1  11       31.24       39.25      1.91 o 
  11   1  11        4.24        2.89      1.56 o 
  12   1  11        1.46       -0.38      2.44 o 
  -3   2  11       15.33       18.07      3.08 o 
  -2   2  11       11.14       11.47      1.86 o 
  -1   2  11       36.27       33.54      2.40 o 
   0   2  11      108.13      106.07      4.17 o 
   1   2  11      115.98      141.06      4.98 o 
   2   2  11        0.35        0.58      1.22 o 
   3   2  11       29.43       28.71      1.90 o 
   4   2  11        7.05        8.87      1.31 o 
   5   2  11        0.38       -0.82      0.82 o 
   6   2  11        0.60       -0.64      1.15 o 
   7   2  11        0.38        1.22      1.02 o 
   8   2  11        0.00        0.10      0.95 o 
   9   2  11        8.57        7.79      2.24 o 
  10   2  11        4.99        5.69      1.01 o 
  11   2  11       17.93       18.09      1.31 o 
  12   2  11        4.87        4.49      2.56 o 
  -3   3  11       24.10       28.33      3.46 o 
  -2   3  11        0.31       -0.73      1.40 o 
  -1   3  11       68.66       76.54      3.72 o 
   0   3  11      118.81      116.40      4.44 o 
   1   3  11       26.28       29.58      2.17 o 
   2   3  11        0.41       -0.38      1.09 o 
   3   3  11        5.99        4.19      2.24 o 
   4   3  11        2.41        0.99      0.81 o 
   5   3  11        2.83        3.13      0.98 o 
   6   3  11       30.40       33.50      1.90 o 
   7   3  11        8.66        8.97      1.67 o 
   8   3  11        1.21        2.15      1.35 o 
   9   3  11        0.21       -0.82      1.35 o 
  10   3  11       14.32       18.69      1.55 o 
  11   3  11       37.28       36.15      3.85 o 
  12   3  11       14.91       16.92      3.20 o 
  -3   4  11        9.77       11.28      2.82 o 
  -2   4  11        0.01       -0.64      1.36 o 
  -1   4  11       25.90       25.32      2.26 o 
   0   4  11       34.78       39.61      2.63 o 
   1   4  11        0.98       -1.13      1.13 o 
   2   4  11        0.80        0.56      1.22 o 
   3   4  11       36.05       34.50      2.26 o 
   4   4  11        9.06        6.54      1.92 o 
   5   4  11       33.73       38.57      2.22 o 
   6   4  11       55.72       53.86      2.63 o 
   7   4  11        0.01       -1.15      1.15 o 
   8   4  11       23.28       27.01      3.33 o 
   9   4  11       18.60       19.98      1.68 o 
  10   4  11        8.26        7.40      1.20 o 
  11   4  11        9.60       12.95      2.69 o 
  12   4  11        1.75        7.95      2.56 o 
  -2   5  11        2.11        1.30      1.60 o 
  -1   5  11        7.15        8.19      2.11 o 
   0   5  11        0.15       -0.10      1.26 o 
   1   5  11        0.01       -0.77      1.47 o 
   2   5  11        3.70        1.92      1.67 o 
   3   5  11        5.04        5.69      1.31 o 
   4   5  11        3.91       -0.38      1.54 o 
   5   5  11        1.22        2.18      1.54 o 
   6   5  11        6.54        5.65      1.13 o 
   7   5  11       30.32       43.07      3.08 o 
   8   5  11       42.98       44.45      3.72 o 
   9   5  11        0.02       -0.38      0.96 o 
  10   5  11        0.57        0.02      0.99 o 
  11   5  11        0.74        0.13      2.05 o 
  12   5  11        1.00        2.18      2.31 o 
  -1   6  11        0.40       -1.13      1.31 o 
   0   6  11        0.52       -0.04      1.22 o 
   1   6  11        0.10       -0.33      1.22 o 
   2   6  11        0.00        0.06      1.17 o 
   3   6  11        3.52        1.54      1.79 o 
   4   6  11        5.41        5.00      1.79 o 
   5   6  11        7.11        5.38      1.67 o 
   6   6  11        2.10        2.69      1.54 o 
   7   6  11        0.42        0.00      1.28 o 
   8   6  11       10.17       13.08      1.56 o 
   9   6  11       14.26       15.38      1.56 o 
  10   6  11       18.01       20.35      1.65 o 
  11   6  11        4.63        2.69      2.31 o 
  -1   7  11        0.16        1.11      1.73 o 
   0   7  11        2.11        4.17      1.54 o 
   1   7  11        0.32       -1.13      1.22 o 
   2   7  11        5.95        4.87      2.05 o 
   3   7  11        0.94       -0.51      1.67 o 
   4   7  11        9.54        9.61      2.18 o 
   5   7  11        0.20        0.64      1.54 o 
   6   7  11       12.53       11.15      1.92 o 
   7   7  11       33.37       38.58      3.08 o 
   8   7  11        2.93        2.99      1.26 o 
   9   7  11       12.34       12.38      1.60 o 
  10   7  11       18.63       21.11      1.73 o 
  11   7  11        0.44        1.28      2.18 o 
   0   8  11        0.76        1.54      2.05 o 
   1   8  11        5.68        9.87      2.56 o 
   2   8  11        0.18        0.00      2.05 o 
   3   8  11        0.01        0.13      1.67 o 
   4   8  11        6.68        9.10      2.31 o 
   5   8  11        2.02        6.41      2.05 o 
   6   8  11        0.75        2.05      1.54 o 
   7   8  11       31.99       39.35      3.33 o 
   8   8  11        3.72        6.60      1.42 o 
   9   8  11        8.68       11.63      1.92 o 
  10   8  11        0.23        1.34      1.20 o 
   2   9  11        0.51        2.05      2.05 o 
   3   9  11        0.98        2.44      2.05 o 
   4   9  11        1.66        1.03      1.79 o 
   5   9  11        2.60        8.59      2.18 o 
   6   9  11        5.23        9.36      2.31 o 
   7   9  11        5.11        8.20      2.18 o 
   8   9  11       22.21       23.04      2.15 o 
   9   9  11       11.50       14.67      1.88 o 
   0  -7  12        0.11       -0.20      1.25 o 
   1  -7  12        3.93        3.79      1.92 o 
   2  -7  12        3.73        4.42      2.44 o 
   3  -7  12        3.27        4.49      2.44 o 
   4  -7  12        0.25        0.90      2.05 o 
   5  -7  12        0.00       -0.13      2.18 o 
  -1  -6  12        0.15       -1.15      1.92 o 
   0  -6  12        0.03       -0.34      1.13 o 
   1  -6  12        0.37        1.44      1.21 o 
   2  -6  12        7.77        7.49      1.71 o 
   3  -6  12       18.48       23.58      3.20 o 
   4  -6  12       19.53       22.69      3.20 o 
   5  -6  12       11.91       10.38      2.69 o 
   6  -6  12        9.01       13.33      2.56 o 
   7  -6  12        3.87        2.44      2.31 o 
  -2  -5  12        0.77        0.00      2.18 o 
  -1  -5  12        0.01        1.31      1.35 o 
   0  -5  12        6.15        9.41      2.11 o 
   1  -5  12        0.34       -0.57      1.54 o 
   2  -5  12        3.61        3.93      1.18 o 
   3  -5  12        0.00        0.38      1.36 o 
   4  -5  12       26.70       26.53      3.08 o 
   5  -5  12       24.90       30.76      3.33 o 
   6  -5  12        1.86        0.51      1.92 o 
   7  -5  12       16.34       21.66      2.95 o 
   8  -5  12        9.18       10.51      2.56 o 
  -2  -4  12        2.20        3.20      2.05 o 
  -1  -4  12        0.50       -1.31      1.31 o 
   0  -4  12        0.85       -0.79      1.26 o 
   1  -4  12        0.69       -0.71      1.31 o 
   2  -4  12        1.12        2.18      1.29 o 
   3  -4  12        0.23       -0.12      0.98 o 
   4  -4  12        0.06        0.00      1.67 o 
   5  -4  12        5.58        5.13      2.05 o 
   6  -4  12        1.96        3.33      1.92 o 
   7  -4  12        1.47        2.69      1.67 o 
   8  -4  12        0.24        0.90      1.67 o 
   9  -4  12       16.75       19.23      2.82 o 
  -2  -3  12        1.40       -0.38      2.05 o 
  -1  -3  12        5.62        5.50      1.58 o 
   0  -3  12        0.06       -1.26      1.26 o 
   1  -3  12        4.25        2.88      1.36 o 
   2  -3  12        1.51        0.33      1.54 o 
   3  -3  12        2.21        3.11      1.28 o 
   4  -3  12        0.04       -1.41      1.41 o 
   5  -3  12        0.09       -1.09      1.09 o 
   6  -3  12        0.00        0.28      1.28 o 
   7  -3  12        0.57       -0.90      1.08 o 
   8  -3  12        3.09        3.53      1.26 o 
   9  -3  12        1.19        0.00      1.67 o 
  10  -3  12        1.91        5.74      1.57 o 
  -3  -2  12        0.03       -1.41      1.92 o 
  -2  -2  12        0.89       -0.77      1.79 o 
  -1  -2  12        4.53        3.65      1.54 o 
   0  -2  12        2.86        3.71      1.48 o 
   1  -2  12       28.03       21.31      2.95 o 
   2  -2  12        2.18        2.03      1.22 o 
   3  -2  12        0.58        1.54      1.47 o 
   4  -2  12       10.35       12.18      2.18 o 
   5  -2  12        4.51        4.36      1.27 o 
   6  -2  12        2.60        3.34      1.60 o 
   7  -2  12        0.98        0.78      1.13 o 
   8  -2  12        0.00       -0.47      1.08 o 
   9  -2  12        0.00       -0.18      1.00 o 
  10  -2  12        5.12        4.66      1.39 o 
  -3  -1  12        0.00       -1.92      1.92 o 
  -2  -1  12        6.16        6.92      2.44 o 
  -1  -1  12        1.17       -1.31      1.31 o 
   0  -1  12        3.21        1.13      2.24 o 
   1  -1  12       45.64       46.12      2.85 o 
   2  -1  12        0.07       -0.35      1.13 o 
   3  -1  12        0.48        1.56      1.17 o 
   4  -1  12        0.64        1.92      1.67 o 
   5  -1  12        4.66        2.44      1.67 o 
   6  -1  12        9.06        8.46      1.35 o 
   7  -1  12       19.07       16.11      1.62 o 
   8  -1  12        3.61        5.32      1.29 o 
   9  -1  12        8.06        7.63      1.16 o 
  10  -1  12        0.24        0.33      1.03 o 
  11  -1  12       15.81       18.07      1.78 o 
  -3   0  12        0.24       -0.13      2.18 o 
  -2   0  12        2.77        0.38      2.31 o 
  -1   0  12        3.99        1.28      1.54 o 
   0   0  12       10.73        8.97      1.67 o 
   1   0  12       14.69       14.23      4.10 o 
   2   0  12        3.44        2.80      1.31 o 
   3   0  12        0.08       -1.04      1.04 o 
   4   0  12        2.47        3.20      1.67 o 
   5   0  12        0.67        1.15      1.54 o 
   6   0  12        0.13        1.41      1.41 o 
   7   0  12        0.01        0.07      1.08 o 
   8   0  12        5.86        9.43      1.51 o 
   9   0  12        9.96       10.14      1.26 o 
  10   0  12        5.88        7.81      1.21 o 
  11   0  12        2.02        2.21      1.09 o 
  -2   1  12        5.72        3.97      2.44 o 
  -1   1  12       11.00        8.76      1.81 o 
   0   1  12        6.36        6.34      1.63 o 
   1   1  12        3.39        1.10      3.52 o 
   2   1  12        2.08        1.32      1.17 o 
   3   1  12        0.59        0.26      1.13 o 
   4   1  12        0.81        1.54      1.54 o 
   5   1  12        6.33        6.92      1.92 o 
   6   1  12        1.09       -0.77      1.28 o 
   7   1  12        3.18        1.23      1.16 o 
   8   1  12       29.78       38.47      2.34 o 
   9   1  12        5.12        7.37      1.35 o 
  10   1  12        2.60        0.33      0.98 o 
  11   1  12        2.98        1.50      1.25 o 
  -2   2  12       29.30       29.48      3.72 o 
  -1   2  12       27.36       30.33      2.45 o 
   0   2  12        0.03       -1.31      1.31 o 
   1   2  12        2.81        2.98      1.41 o 
   2   2  12        0.60        0.85      2.31 o 
   3   2  12        0.86       -1.13      1.13 o 
   4   2  12        1.09        3.33      1.79 o 
   5   2  12        1.35        1.67      1.54 o 
   6   2  12        0.22       -0.38      1.41 o 
   7   2  12       11.69       13.68      1.57 o 
   8   2  12        1.40        0.88      1.47 o 
   9   2  12       21.77       23.28      2.37 o 
  10   2  12       11.48       14.44      1.79 o 
  11   2  12       11.11        9.28      1.42 o 
  -2   3  12       25.84       29.35      3.72 o 
  -1   3  12       10.27       11.38      1.86 o 
   0   3  12        0.16        0.01      1.92 o 
   1   3  12        7.51        7.55      1.58 o 
   2   3  12        1.83        1.72      1.31 o 
   3   3  12        0.96        0.53      2.24 o 
   4   3  12       34.26       36.02      3.33 o 
   5   3  12        7.82       10.00      3.40 o 
   6   3  12        5.36        6.28      1.67 o 
   7   3  12        2.00        2.05      1.41 o 
   8   3  12       32.71       35.94      2.63 o 
   9   3  12       58.80       63.19      2.98 o 
  10   3  12       22.38       23.05      1.99 o 
  11   3  12       26.33       28.27      1.94 o 
  -1   4  12        0.59       -0.70      1.36 o 
   0   4  12        0.16       -0.81      1.35 o 
   1   4  12       11.41       11.90      1.77 o 
   2   4  12       11.23       12.65      1.81 o 
   3   4  12       10.07       11.15      2.44 o 
   4   4  12       16.44       17.43      2.56 o 
   5   4  12        2.67        1.54      1.54 o 
   6   4  12       21.90       20.89      2.44 o 
   7   4  12       13.62       14.23      2.18 o 
   8   4  12        0.67        0.08      1.07 o 
   9   4  12        8.86        9.38      1.44 o 
  10   4  12        2.82        1.06      1.09 o 
  11   4  12        2.84        2.45      1.02 o 
  -1   5  12        0.11        0.25      1.49 o 
   0   5  12        0.55       -1.52      1.79 o 
   1   5  12        0.84        0.20      1.35 o 
   2   5  12        0.44       -1.18      1.18 o 
   3   5  12        1.37        0.77      1.79 o 
   4   5  12        4.53        3.46      1.92 o 
   5   5  12        7.58        8.84      2.18 o 
   6   5  12       35.89       41.91      3.46 o 
   7   5  12        0.00       -0.64      1.28 o 
   8   5  12        0.00       -0.73      1.11 o 
   9   5  12        1.98        0.10      1.07 o 
  10   5  12        0.60        0.49      1.22 o 
  11   5  12        0.15        0.38      2.05 o 
   0   6  12        0.17        0.16      1.40 o 
   1   6  12        0.68        0.13      1.36 o 
   2   6  12        1.47        1.79      2.05 o 
   3   6  12        1.46        1.54      1.92 o 
   4   6  12        1.76        1.79      1.67 o 
   5   6  12        0.19        1.92      1.67 o 
   6   6  12        5.23        3.72      1.67 o 
   7   6  12       13.79       13.97      2.18 o 
   8   6  12       21.62       20.92      2.11 o 
   9   6  12        9.48       12.68      1.56 o 
  10   6  12        0.01       -0.20      1.01 o 
  11   6  12        0.04        0.77      2.18 o 
   1   7  12        0.02        0.77      2.05 o 
   2   7  12        7.08        8.84      2.44 o 
   3   7  12        0.10       -0.51      1.79 o 
   4   7  12        8.80        7.43      2.31 o 
   5   7  12       28.27       36.66      3.46 o 
   6   7  12        2.19        5.13      1.92 o 
   7   7  12       13.30       10.77      2.18 o 
   8   7  12       16.59       16.21      1.79 o 
   9   7  12        0.32       -0.22      1.14 o 
  10   7  12        0.99        0.84      1.18 o 
   2   8  12        3.16        3.72      2.31 o 
   3   8  12        0.34        0.13      2.05 o 
   4   8  12        0.03       -1.79      1.79 o 
   5   8  12       17.63       26.66      3.08 o 
   6   8  12        4.29        5.51      2.05 o 
   7   8  12        3.66        5.26      2.05 o 
   8   8  12        0.03       -0.88      1.26 o 
   9   8  12        0.00       -1.35      1.35 o 
   2  -6  13       12.82       16.66      3.20 o 
   3  -6  13        7.38        7.69      2.69 o 
   4  -6  13        4.43        5.51      2.56 o 
   5  -6  13        5.10        4.49      2.31 o 
   1  -5  13        0.02       -1.90      2.76 o 
   2  -5  13       10.10       15.12      2.13 o 
   3  -5  13       14.37       19.61      3.20 o 
   4  -5  13        0.12       -1.92      1.92 o 
   5  -5  13        4.39        7.43      2.44 o 
   6  -5  13        6.76       10.51      2.44 o 
   7  -5  13        6.74        6.41      2.56 o 
   0  -4  13        0.22       -1.17      1.40 o 
   1  -4  13        0.54       -0.38      1.36 o 
   2  -4  13        0.41        0.70      2.05 o 
   3  -4  13        2.21        2.18      2.05 o 
   4  -4  13        1.16        0.38      1.92 o 
   5  -4  13        0.42       -1.79      1.79 o 
   6  -4  13        0.95       -1.67      1.67 o 
   7  -4  13       12.33       13.59      2.69 o 
   8  -4  13       16.31       28.97      3.33 o 
  -1  -3  13        3.15        4.10      2.31 o 
   0  -3  13        0.40        2.11      1.45 o 
   1  -3  13        1.78       -0.62      1.47 o 
   2  -3  13        0.68        0.72      1.41 o 
   3  -3  13        0.00        1.41      1.79 o 
   4  -3  13        0.22       -0.13      1.79 o 
   5  -3  13        1.89        3.62      1.31 o 
   6  -3  13        2.21        0.78      1.35 o 
   7  -3  13        0.87        1.35      1.67 o 
   8  -3  13        0.00       -0.62      1.54 o 
   9  -3  13       97.59      124.14      4.80 o 
  -1  -2  13       10.55        8.90      1.86 o 
   0  -2  13        0.13        0.32      1.45 o 
   1  -2  13        0.16        0.91      1.79 o 
   2  -2  13        2.78        2.84      1.40 o 
   3  -2  13        2.68        0.90      1.79 o 
   4  -2  13        1.51        3.46      1.92 o 
   5  -2  13        3.30        5.00      2.05 o 
   6  -2  13        1.32        4.59      1.35 o 
   7  -2  13        0.05       -0.04      1.17 o 
   8  -2  13        9.04       10.31      1.62 o 
   9  -2  13        3.76        3.43      1.86 o 
  -1  -1  13       13.30       15.01      2.04 o 
   0  -1  13        0.20       -0.83      1.45 o 
   1  -1  13        0.11       -0.62      1.31 o 
   2  -1  13        0.09        0.00      1.27 o 
   3  -1  13        4.91        2.95      1.92 o 
   4  -1  13        4.59        5.90      2.05 o 
   5  -1  13       13.43        9.36      2.31 o 
   6  -1  13        1.40        2.27      1.47 o 
   7  -1  13        6.48        5.69      1.39 o 
   8  -1  13        0.00        1.89      1.20 o 
   9  -1  13       25.61       26.92      2.21 o 
  10  -1  13       44.25       56.82      3.14 o 
  -1   0  13        2.08        2.27      1.86 o 
   0   0  13        0.84        0.61      1.35 o 
   1   0  13        0.30       -0.72      1.31 o 
   2   0  13        0.38        0.49      1.31 o 
   3   0  13        0.28       -1.67      1.67 o 
   4   0  13        0.50        0.51      1.67 o 
   5   0  13        0.03       -1.28      1.67 o 
   6   0  13       10.14       15.51      2.44 o 
   7   0  13        7.33        5.08      1.48 o 
   8   0  13        9.67       12.92      1.71 o 
   9   0  13        2.09        3.62      1.42 o 
  10   0  13       18.35       30.44      2.25 o 
  -1   1  13        0.73       -1.22      1.45 o 
   0   1  13        1.14        2.10      1.53 o 
   1   1  13        0.07       -1.35      1.35 o 
   2   1  13        0.01       -0.07      1.26 o 
   3   1  13        0.54        1.79      1.92 o 
   4   1  13        0.23       -1.54      1.67 o 
   5   1  13        5.84        5.26      1.92 o 
   6   1  13       13.07       13.07      2.18 o 
   7   1  13        3.25        4.10      1.99 o 
   8   1  13        2.54        1.21      1.32 o 
   9   1  13        8.73        8.54      1.67 o 
  10   1  13        1.88        3.65      1.26 o 
  -1   2  13        0.00       -1.49      1.49 o 
   0   2  13        0.00       -1.40      1.40 o 
   1   2  13        1.47       -0.95      1.41 o 
   2   2  13        3.42        3.01      1.44 o 
   3   2  13        1.20        1.54      1.92 o 
   4   2  13        2.73       -0.38      1.67 o 
   5   2  13        9.10        8.84      2.31 o 
   6   2  13        0.15       -0.90      1.54 o 
   7   2  13       25.43       29.10      2.95 o 
   8   2  13       20.75       23.44      2.06 o 
   9   2  13       20.59       22.38      1.97 o 
  10   2  13        0.64       -0.82      1.18 o 
  11   2  13        0.31       -0.95      1.12 o 
   0   3  13        1.29        3.01      1.63 o 
   1   3  13        0.44       -1.28      1.36 o 
   2   3  13       17.60       18.07      3.08 o 
   3   3  13        2.03        1.41      2.05 o 
   4   3  13        6.15        6.54      2.05 o 
   5   3  13        6.12        9.10      2.31 o 
   6   3  13       22.30       28.71      3.08 o 
   7   3  13       54.87       53.84      3.97 o 
   8   3  13       12.21       10.19      1.92 o 
   9   3  13       23.42       23.95      2.03 o 
  10   3  13        0.85        0.77      1.20 o 
   0   4  13        4.50        4.02      1.67 o 
   1   4  13        1.49       -0.65      1.40 o 
   2   4  13        0.84        0.90      2.05 o 
   3   4  13        0.89        2.05      2.05 o 
   4   4  13       12.50       15.25      2.69 o 
   5   4  13        2.05        1.54      1.79 o 
   6   4  13        0.11       -1.41      1.41 o 
   7   4  13        6.47        4.23      2.05 o 
   8   4  13        5.38        1.50      1.35 o 
   9   4  13        0.84       -1.07      1.07 o 
  10   4  13        2.86        4.73      1.35 o 
   1   5  13        0.43       -1.92      1.92 o 
   2   5  13        1.01        0.13      1.92 o 
   3   5  13        0.82        1.41      2.05 o 
   4   5  13       16.43       17.30      2.82 o 
   5   5  13        0.37       -1.15      1.67 o 
   6   5  13        0.79       -1.15      1.67 o 
   7   5  13        4.77        8.08      2.05 o 
   8   5  13        0.14       -1.18      1.18 o 
   9   5  13        1.05        0.31      1.28 o 
  10   5  13        2.81        4.10      1.28 o 
   2   6  13        0.45        0.13      2.05 o 
   3   6  13        2.79        5.00      2.31 o 
   4   6  13        3.29        2.56      1.92 o 
   5   6  13        8.27        8.33      2.31 o 
   6   6  13       18.59       21.53      2.82 o 
   7   6  13        7.00        5.51      2.05 o 
   8   6  13        0.50        0.90      1.67 o 
   9   6  13        0.10        0.22      1.47 o 
   4   7  13        1.00        0.90      2.05 o 
   5   7  13        6.50        6.92      2.44 o 
   6   7  13        7.05        7.69      2.31 o 
   7   7  13        0.67       -1.54      1.79 o 
   8   7  13        3.12       -0.26      1.67 o 
   3  -4  14        0.55        1.15      2.31 o 
   4  -4  14        1.11        3.97      2.44 o 
   5  -4  14        8.56       13.33      2.95 o 
   2  -3  14        0.00       -1.92      1.92 o 
   3  -3  14        0.76       -0.13      1.92 o 
   4  -3  14        0.71       -0.51      2.05 o 
   5  -3  14        0.43        3.59      2.18 o 
   6  -3  14        2.27       -1.92      1.92 o 
   1  -2  14        1.24        1.60      1.54 o 
   2  -2  14        0.49        2.31      2.18 o 
   3  -2  14        4.02        7.82      2.44 o 
   4  -2  14        0.95        1.41      2.05 o 
   5  -2  14        0.27        0.64      1.92 o 
   6  -2  14        5.33        5.60      1.67 o 
   7  -2  14        0.00        1.27      1.49 o 
   8  -2  14       29.40       34.69      2.62 o 
   1  -1  14        1.52        0.96      1.45 o 
   2  -1  14        0.59        1.67      2.18 o 
   3  -1  14        4.01        6.28      2.44 o 
   4  -1  14        1.59        2.44      2.05 o 
   5  -1  14        2.04        2.05      1.92 o 
   6  -1  14        0.22       -0.44      1.35 o 
   7  -1  14       23.00       26.05      2.26 o 
   8  -1  14       52.28       74.01      5.19 o 
   9  -1  14       30.09       37.25      2.70 o 
   1   0  14        0.10        0.12      3.46 o 
   2   0  14        0.36       -0.38      2.05 o 
   3   0  14        0.31       -0.51      2.05 o 
   4   0  14        5.88        7.18      2.18 o 
   5   0  14        2.88        1.28      2.05 o 
   6   0  14        7.42        8.33      2.31 o 
   7   0  14        0.89        0.36      1.40 o 
   8   0  14       17.18       26.49      2.35 o 
   9   0  14        0.59        0.28      1.44 o 
   1   1  14        0.02       -0.51      1.54 o 
   2   1  14        0.13       -1.92      1.92 o 
   3   1  14        3.57        4.23      2.18 o 
   4   1  14        4.00        5.13      2.18 o 
   5   1  14        2.37        2.05      2.05 o 
   6   1  14        0.52       -0.26      1.92 o 
   7   1  14       10.49        9.33      1.72 o 
   8   1  14        2.38        2.93      1.51 o 
   9   1  14        0.33        1.47      1.42 o 
   2   2  14        3.64        2.05      2.18 o 
   3   2  14        2.29        3.08      2.18 o 
   4   2  14        1.74        2.44      2.05 o 
   5   2  14       23.49       25.51      3.20 o 
   6   2  14       12.94       13.46      2.56 o 
   7   2  14       24.18       27.30      3.08 o 
   8   2  14        1.14        0.69      2.11 o 
   9   2  14        0.26       -1.22      1.29 o 
   2   3  14        3.19        3.33      2.31 o 
   3   3  14        2.71        0.90      2.18 o 
   4   3  14        7.61        3.46      2.18 o 
   5   3  14       28.77       29.10      3.20 o 
   6   3  14        4.92        1.54      1.92 o 
   7   3  14        9.54        7.31      2.18 o 
   8   3  14        0.06        0.61      1.42 o 
   9   3  14        1.34        1.43      1.48 o 
   3   4  14        0.16       -0.38      2.18 o 
   4   4  14        0.79       -0.90      1.92 o 
   5   4  14        3.01        1.54      2.18 o 
   6   4  14        4.11        6.92      2.31 o 
   7   4  14        1.12       -0.26      1.79 o 
   8   4  14        3.93        4.04      1.60 o 
   9   4  14        1.15       -0.22      1.35 o 
   4   5  14        1.99       -1.03      2.05 o 
   5   5  14        4.25        3.20      2.31 o 
   6   5  14        0.37        1.67      1.92 o 
   7   5  14        2.23        2.44      2.05 o 
   8   5  14        1.83        1.64      1.49 o 
                                                 
